# Supplementary material for: Effects of a Novel Prebiotic and Postbiotic Dietary Supplement on Gut Microbiota, Intestinal Barrier Markers, and Inflammation in Healthy Dogs
Source: Vet Sci. 2026 Apr 24;13(5):417. doi: 10.3390/vetsci13050417 (PMC13211674; doi:10.3390/vetsci13050417)
Supplement: Supplementary file 1 [file vetsci-13-00417-s001.zip]

Archive with 3 entries (3 files):
- S1__Demographic and baseline characteristics of the enrolled dogs..xlsx
- S2__CAZy_Differential_Pathways_Day28.xlsx
- S3__KEGG_Level3_Differential_Pathways_Day28.xlsx
