# Supplementary material for: Effects of a Novel Prebiotic and Postbiotic Dietary Supplement on Gut Microbiota, Intestinal Barrier Markers, and Inflammation in Healthy Dogs
Source: Vet Sci. 2026 Apr 24;13(5):417. doi: 10.3390/vetsci13050417 (PMC13211674; doi:10.3390/vetsci13050417)
Supplement: Supplementary file 1 [file vetsci-13-00417-s001.zip › S1__Demographic and baseline characteristics of the enrolled dogs..xlsx]

## Sheet: Sheet1
Characteristic	Overall (n = 36)	Control Group (CON, n = 18)	Treatment Group (TRT, n = 18)
Age(years)
Range	1-7	1-7	1-7
Body Weight at Day 0 (kg)
Mean ± SEM	14.9 ± 0.889	15.4 ± 1.325	14.7 ± 1.223
Sex, n (%)
Male	18 (50.0%)	9 (50.0%)	9 (50.0%)
Female	18 (50.0%)	9 (50.0%)	9 (50.0%)
Breed Types Included		Large/Medium Breeds: German Shepherd, Pointer, Springer Spaniel, Beagle, Labrador Retriever, Malinois, etc.
		Small Breeds: Bichon Frise, Poodle, Pomeranian, etc.}
