# Supplementary material for: Effects of a Novel Prebiotic and Postbiotic Dietary Supplement on Gut Microbiota, Intestinal Barrier Markers, and Inflammation in Healthy Dogs
Source: Vet Sci. 2026 Apr 24;13(5):417. doi: 10.3390/vetsci13050417 (PMC13211674; doi:10.3390/vetsci13050417)
Supplement: Supplementary file 1 [file vetsci-13-00417-s001.zip › S2__CAZy_Differential_Pathways_Day28.xlsx]

## Sheet: Filtered_Significant_Pathways
Name	Day28_C Mean(%)	Day28_C SEM	Day28_T Mean(%)	Day28_T SEM	Pvalue	Corrected pvalue	Lower ci	Upper ci	Effectsize
GT2_Glycos_transf_2	12.1252	0.24085	12.7964	0.217911	0.048	0.115	-1.27	-0.03475	-0.6711
GT4	6.22411	0.15211	6.51056	0.0719858	0.03271	0.08534	-0.582	0.05781	-0.2865
GT41	3.02928	0.076054	3.39624	0.0871651	0.00379	0.01352	-0.5818	-0.142	-0.367
GH2	2.96367	0.0767706	3.15831	0.0813055	0.03823	0.09633	-0.4104	0.02477	-0.1946
GH73	2.30804	0.112687	1.84796	0.0948089	0.00147	0.00589	0.1965	0.7508	0.4602
CE3	1.79934	0.0536505	1.52752	0.0342688	0.00016	0.00083	0.1636	0.4064	0.2717
GH109	1.30106	0.095648	0.98628	0.0446538	0.01421	0.04389	0.1354	0.5176	0.3149
GH36	1.03769	0.0442154	0.9133	0.0169234	0.00084	0.00367	0.03319	0.2159	0.1244
GT2_Glyco_tranf_2_3	0.86461	0.0410004	0.76877	0.0319447	0.04128	0.101	-0.00027	0.2032	0.09587
GH170	0.92836	0.0567052	0.69821	0.0523872	0.00511	0.01754	0.09123	0.3802	0.2302
CE19	0.44868	0.0302877	0.54893	0.0171992	0.03823	0.09633	-0.1707	-0.03253	-0.1003
GH4	0.53654	0.0311103	0.34257	0.0238319	0.00016	0.00083	0.1192	0.27	0.194
GH13_18	0.46139	0.0401212	0.31708	0.0249844	0.00379	0.01352	0.06247	0.24	0.1443
GH13_39	0.41008	0.0207654	0.28293	0.0180572	0.00033	0.00161	0.0726	0.1814	0.1272
GH51_1	0.39201	0.0317609	0.27888	0.0124828	0.00029	0.00145	0.05644	0.1863	0.1131
CE11	0.29663	0.0490308	0.35185	0.0228608	0.04453	0.108	-0.1598	0.04812	-0.05523
GH24	0.24525	0.0251942	0.3757	0.0372527	0.01421	0.04389	-0.2209	-0.05359	-0.1305
GH42	0.34066	0.0215927	0.27567	0.0150378	0.00751	0.02518	0.01294	0.114	0.06501
GH65	0.30086	0.0281947	0.21975	0.0182245	0.01087	0.03448	0.01813	0.1473	0.08111
GH13_14	0.22457	0.0134421	0.28922	0.0071842	0.00053	0.00244	-0.09394	-0.03631	-0.06467
GH16_3	0.19569	0.0332599	0.29343	0.0212085	0.00147	0.00589	-0.1736	-0.01536	-0.09773
GH13_11	0.28131	0.0212438	0.17097	0.0128128	0.00016	0.00083	0.06533	0.1605	0.1104
CE14	0.26442	0.0288193	0.15226	0.0113962	0.00016	0.00083	0.05878	0.1789	0.1122
GH146	0.17968	0.0122447	0.22422	0.00766268	0.00042	0.00198	-0.07074	-0.01479	-0.04454
GH13_29	0.2266	0.0250387	0.16479	0.0117663	0.03823	0.09633	0.00953	0.1122	0.0618
GH43_12	0.16415	0.0120915	0.20814	0.0105736	0.00905	0.02968	-0.07413	-0.01322	-0.04399
CBM13	0.13473	0.0154856	0.20769	0.015488	0.00419	0.01465	-0.1173	-0.02946	-0.07297
AA7	0.21403	0.0252013	0.12585	0.0217742	0.00992	0.032	0.02232	0.1501	0.08817
CBM32	0.19586	0.0214866	0.12722	0.0100881	0.00118	0.00486	0.02677	0.1159	0.06863
GH106	0.13453	0.00694615	0.18376	0.00916175	0.00067	0.00303	-0.07184	-0.02535	-0.04922
GH13_4	0.18378	0.0118818	0.1195	0.0128599	0.00147	0.00589	0.03021	0.09821	0.06426
CBM48	0.18412	0.0296655	0.11383	0.0114056	0.00118	0.00486	0.02418	0.139	0.07029
GH140	0.12197	0.00863849	0.16071	0.0117592	0.01842	0.05461	-0.06789	-0.01299	-0.03875
CBM9	0.11573	0.0115188	0.15454	0.0113326	0.03823	0.09633	-0.07041	-0.00995	-0.03882

## Sheet: Unfiltered_Raw_Data
Name	Day28_C Mean(%)	Day28_C SEM	Day28_T Mean(%)	Day28_T SEM	Pvalue	Corrected pvalue	Lower ci	Upper ci	Effectsize
GT2_Glycos_transf_2	12.1252	0.24085	12.7964	0.217911	0.048	0.115	-1.27	-0.03475	-0.6711
GT4	6.22411	0.15211	6.51056	0.0719858	0.03271	0.08534	-0.582	0.05781	-0.2865
CE1	4.77089	0.189757	4.95803	0.138968	0.9874	1	-0.6444	0.2232	-0.1872
GT41	3.02928	0.076054	3.39624	0.0871651	0.00379	0.01352	-0.5818	-0.142	-0.367
GH2	2.96367	0.0767706	3.15831	0.0813055	0.03823	0.09633	-0.4104	0.02477	-0.1946
GH1	3.43321	0.174076	1.99268	0.105804	1.401E-6	3.0E-5	1.083	1.852	1.441
GH25	2.47364	0.248567	2.60832	0.125665	0.6016	0.7297	-0.6894	0.36	-0.1349
GH73	2.30804	0.112687	1.84796	0.0948089	0.00147	0.00589	0.1965	0.7508	0.4602
AA6	2.26227	0.0509706	1.77184	0.0811311	3.0E-5	0.0002	0.305	0.6832	0.4905
GT28	2.18743	0.0433527	1.75522	0.0488823	3.568E-6	5.0E-5	0.3114	0.5538	0.4322
CE9	2.34558	0.0740553	1.53985	0.0875705	4.156E-6	5.0E-5	0.5884	1.031	0.8059
CE4	2.21549	0.103103	1.65532	0.0523872	2.0E-5	0.00014	0.3451	0.8034	0.5601
CE3	1.79934	0.0536505	1.52752	0.0342688	0.00016	0.00083	0.1636	0.4064	0.2717
GT8	1.28755	0.111129	1.54574	0.083943	0.05168	0.1223	-0.5214	0.03603	-0.2582
GH179	1.60246	0.0340849	1.15796	0.0457805	1.018E-6	3.0E-5	0.3419	0.5617	0.4445
GT5	1.30982	0.0332411	1.28261	0.0366517	0.2482	0.3923	-0.07024	0.1212	0.02713
GH32	1.42615	0.0505157	1.105	0.0314309	2.0E-5	0.00013	0.2155	0.4394	0.3213
GH23	1.32909	0.103136	1.1596	0.0265707	0.2614	0.407	-0.02053	0.3956	0.1694
CE7	1.20399	0.0629891	1.2383	0.0604906	0.5798	0.7105	-0.1989	0.137	-0.03441
GT9	1.30569	0.270591	1.10695	0.0914831	0.788	0.8777	-0.2899	0.7919	0.1988
GH109	1.30106	0.095648	0.98628	0.0446538	0.01421	0.04389	0.1354	0.5176	0.3149
GH77	1.27517	0.0377666	0.97186	0.0421978	4.0E-5	0.00028	0.2005	0.4088	0.3033
GT35	1.30597	0.0396522	0.92689	0.0360318	2.623E-6	4.0E-5	0.2763	0.4873	0.3792
AA3	1.05839	0.0436026	0.9785	0.0441965	0.2482	0.3923	-0.03922	0.1986	0.07988
GH36	1.03769	0.0442154	0.9133	0.0169234	0.00084	0.00367	0.03319	0.2159	0.1244
GT2_Glyco_tranf_2_3	0.86461	0.0410004	0.76877	0.0319447	0.04128	0.101	-0.00027	0.2032	0.09587
GH13_31	1.0134	0.0572756	0.61636	0.0347425	1.0E-5	7.0E-5	0.2775	0.5336	0.397
GH170	0.92836	0.0567052	0.69821	0.0523872	0.00511	0.01754	0.09123	0.3802	0.2302
GH177	1.0059	0.0698056	0.58641	0.0447575	2.0E-5	0.00013	0.2649	0.5774	0.4195
GT26	0.77254	0.0666519	0.77673	0.0231059	0.5373	0.6724	-0.1267	0.1302	-0.0042
GH29	0.74213	0.0380494	0.714	0.0297928	0.8868	0.9516	-0.06536	0.1182	0.0281
GH13_9	0.83955	0.0209964	0.59585	0.0326023	1.0E-5	8.0E-5	0.162	0.32	0.2437
GH13_20	0.83013	0.0377029	0.58046	0.032732	7.0E-5	0.00041	0.1593	0.3423	0.2496
GT51	0.68539	0.0181986	0.68736	0.0187053	0.9874	1	-0.05354	0.04519	-0.00199
CE12	0.52174	0.0697042	0.84708	0.0362392	6.0E-5	0.00039	-0.46	-0.1736	-0.3253
GT19	0.63972	0.0346977	0.70335	0.0190589	0.05977	0.136	-0.1385	0.02425	-0.06362
GT32	0.60508	0.0534526	0.69112	0.0334556	0.2892	0.4398	-0.1998	0.03028	-0.08603
GH20	0.62647	0.0418513	0.64944	0.0494456	0.6239	0.752	-0.148	0.1063	-0.02301
GH88	0.68472	0.0912215	0.47304	0.028421	0.06419	0.1427	0.05358	0.4107	0.2117
CE2	0.39385	0.0296891	0.64252	0.018109	8.663E-7	3.0E-5	-0.3127	-0.1747	-0.2487
GH3	0.60835	0.0254865	0.42607	0.0217082	1.0E-5	9.0E-5	0.1253	0.2486	0.1823
GH28	0.30041	0.0290762	0.73319	0.0381508	3.814E-7	3.0E-5	-0.5261	-0.3465	-0.4328
GT111	0.45657	0.051171	0.54777	0.0347849	0.2354	0.3802	-0.2098	0.03555	-0.09121
CE19	0.44868	0.0302877	0.54893	0.0171992	0.03823	0.09633	-0.1707	-0.03253	-0.1003
GH97	0.21179	0.0285836	0.74341	0.0608772	1.018E-6	3.0E-5	-0.6545	-0.3974	-0.5316
GT83	0.44363	0.0398973	0.48994	0.0236103	0.1249	0.2388	-0.1318	0.04568	-0.04632
GT14	0.28832	0.0262737	0.62081	0.0688203	3.061E-6	4.0E-5	-0.4961	-0.2074	-0.3325
GH95	0.38126	0.0147573	0.52563	0.0247864	2.0E-5	0.00018	-0.1999	-0.09432	-0.1444
GH4	0.53654	0.0311103	0.34257	0.0238319	0.00016	0.00083	0.1192	0.27	0.194
CBM50	0.50438	0.031669	0.30702	0.0176352	1.0E-5	0.00012	0.1271	0.2664	0.1973
GH105	0.27408	0.0238342	0.53357	0.027226	1.401E-6	3.0E-5	-0.3226	-0.1933	-0.2595
GT113	0.40543	0.0487574	0.3972	0.0821045	0.275	0.4226	-0.181	0.1694	0.00823
GH13_18	0.46139	0.0401212	0.31708	0.0249844	0.00379	0.01352	0.06247	0.24	0.1443
GH112	0.50398	0.0337643	0.25687	0.0233911	3.061E-6	4.0E-5	0.1723	0.3303	0.2471
GH92	0.20912	0.0305423	0.50081	0.0431547	2.0E-5	0.00014	-0.3967	-0.1858	-0.2917
CE20	0.23289	0.0277115	0.46524	0.0219415	1.0E-5	9.0E-5	-0.2964	-0.1629	-0.2323
GH18	0.41471	0.0191579	0.27947	0.0139842	2.0E-5	0.00014	0.09266	0.1818	0.1352
GH13_39	0.41008	0.0207654	0.28293	0.0180572	0.00033	0.00161	0.0726	0.1814	0.1272
GH51_1	0.39201	0.0317609	0.27888	0.0124828	0.00029	0.00145	0.05644	0.1863	0.1131
CE11	0.29663	0.0490308	0.35185	0.0228608	0.04453	0.108	-0.1598	0.04812	-0.05523
GT30	0.23497	0.0285506	0.40121	0.0226698	5.0E-5	0.00035	-0.2297	-0.0998	-0.1662
GH24	0.24525	0.0251942	0.3757	0.0372527	0.01421	0.04389	-0.2209	-0.05359	-0.1305
GH42	0.34066	0.0215927	0.27567	0.0150378	0.00751	0.02518	0.01294	0.114	0.06501
GH78	0.31531	0.0155328	0.28704	0.0129236	0.2354	0.3802	-0.01032	0.06708	0.02829
GH127	0.2296	0.0141633	0.37182	0.0204071	1.921E-6	4.0E-5	-0.1885	-0.09496	-0.1422
GH35	0.31522	0.0387282	0.22653	0.0280957	0.2232	0.368	-0.00216	0.1771	0.08867
CE8	0.1969	0.0177484	0.34142	0.0223799	8.0E-5	0.00046	-0.1987	-0.09058	-0.1445
GH8	0.27988	0.0382309	0.24093	0.0220712	0.7637	0.8688	-0.04217	0.1254	0.03895
GH65	0.30086	0.0281947	0.21975	0.0182245	0.01087	0.03448	0.01813	0.1473	0.08111
GH13_14	0.22457	0.0134421	0.28922	0.0071842	0.00053	0.00244	-0.09394	-0.03631	-0.06467
GH13	0.26526	0.0109366	0.23597	0.0190825	0.2001	0.3375	-0.01269	0.07035	0.0293
GT11	0.23538	0.0403687	0.25532	0.0210482	0.1787	0.3123	-0.09557	0.07991	-0.01996
GH16_3	0.19569	0.0332599	0.29343	0.0212085	0.00147	0.00589	-0.1736	-0.01536	-0.09773
GH123	0.32012	0.0419951	0.1543	0.0122589	7.0E-5	0.00041	0.0927	0.2613	0.1658
GH43_29	0.10869	0.0162941	0.36373	0.0492123	2.0E-5	0.00018	-0.3642	-0.1616	-0.255
GH43_10	0.14468	0.00943516	0.32621	0.0272048	1.0E-5	6.0E-5	-0.2345	-0.1244	-0.1815
GH51_2	0.13312	0.0103992	0.32824	0.0277728	2.623E-6	4.0E-5	-0.2503	-0.1387	-0.1951
GH13_11	0.28131	0.0212438	0.17097	0.0128128	0.00016	0.00083	0.06533	0.1605	0.1104
GT27	0.21072	0.0192262	0.24101	0.0161315	0.1412	0.2615	-0.07567	0.01585	-0.03028
GH53	0.17393	0.00925367	0.26729	0.0172982	7.0E-5	0.00041	-0.1309	-0.05482	-0.09337
GH33	0.23079	0.0272778	0.1998	0.0146984	0.8868	0.9516	-0.02675	0.09795	0.03099
CE14	0.26442	0.0288193	0.15226	0.0113962	0.00016	0.00083	0.05878	0.1789	0.1122
GH31_1	0.1985	0.0246309	0.20809	0.0149294	0.6016	0.7297	-0.06661	0.04865	-0.00958
GH146	0.17968	0.0122447	0.22422	0.00766268	0.00042	0.00198	-0.07074	-0.01479	-0.04454
GH13_29	0.2266	0.0250387	0.16479	0.0117663	0.03823	0.09633	0.00953	0.1122	0.0618
GH5_4	0.07636	0.0121057	0.31007	0.030844	4.503E-7	3.0E-5	-0.2977	-0.1718	-0.2337
GH10	0.0931	0.00721956	0.29208	0.0319707	3.061E-6	4.0E-5	-0.2651	-0.1348	-0.199
GH133	0.15841	0.0229998	0.22544	0.0110262	8.0E-5	0.00046	-0.1094	-0.01239	-0.06702
GH31_4	0.12541	0.00846407	0.24816	0.0245932	7.0E-5	0.00041	-0.1752	-0.07146	-0.1227
GH43_12	0.16415	0.0120915	0.20814	0.0105736	0.00905	0.02968	-0.07413	-0.01322	-0.04399
GH125	0.1705	0.0176565	0.1881	0.0211684	0.4964	0.639	-0.06873	0.0334	-0.01758
GH115	0.08895	0.00837922	0.26645	0.0265071	4.156E-6	5.0E-5	-0.2311	-0.1237	-0.1775
GH55_2	0.13251	0.0473502	0.2203	0.0652471	0.1329	0.2509	-0.2411	0.07577	-0.08778
CBM13	0.13473	0.0154856	0.20769	0.015488	0.00419	0.01465	-0.1173	-0.02946	-0.07297
AA4	0.19383	0.0304834	0.14658	0.00768861	0.2001	0.3375	-0.00753	0.1149	0.04723
AA7	0.21403	0.0252013	0.12585	0.0217742	0.00992	0.032	0.02232	0.1501	0.08817
GH154	0.12415	0.00624847	0.20591	0.0158533	1.641E-6	4.0E-5	-0.1174	-0.05485	-0.08175
CBM32	0.19586	0.0214866	0.12722	0.0100881	0.00118	0.00486	0.02677	0.1159	0.06863
GH130_2	0.09011	0.00890719	0.23202	0.0322064	5.0E-5	0.00032	-0.2131	-0.07758	-0.1419
GT115	0.14086	0.0123272	0.18078	0.0212391	0.3346	0.4856	-0.08694	0.00557	-0.03992
GH106	0.13453	0.00694615	0.18376	0.00916175	0.00067	0.00303	-0.07184	-0.02535	-0.04922
GH57	0.07462	0.00886712	0.23556	0.0152829	3.228E-7	3.0E-5	-0.1956	-0.1254	-0.161
GH99	0.08806	0.0126006	0.22145	0.0279331	0.00026	0.00129	-0.1914	-0.07732	-0.1334
GH13_4	0.18378	0.0118818	0.1195	0.0128599	0.00147	0.00589	0.03021	0.09821	0.06426
GH43_4	0.10264	0.0108447	0.19916	0.011573	2.0E-5	0.00013	-0.1286	-0.06659	-0.09652
GT101	0.14209	0.0227759	0.15949	0.0212226	0.5373	0.6724	-0.07226	0.04986	-0.01739
GH43_35	0.15381	0.0136542	0.14547	0.0196293	0.2482	0.3923	-0.03526	0.05317	0.00835
CBM48	0.18412	0.0296655	0.11383	0.0114056	0.00118	0.00486	0.02418	0.139	0.07029
GH94	0.15315	0.0117191	0.14175	0.00566864	0.9621	0.9961	-0.01162	0.03623	0.01139
GH27	0.14871	0.0103709	0.13621	0.00737984	0.4572	0.5964	-0.01321	0.03591	0.01249
GH140	0.12197	0.00863849	0.16071	0.0117592	0.01842	0.05461	-0.06789	-0.01299	-0.03875
GT3	0.06883	0.00940452	0.21369	0.0154739	7.367E-7	3.0E-5	-0.1781	-0.1112	-0.1449
GH63	0.17932	0.0142293	0.09694	0.00760847	1.0E-5	9.0E-5	0.05435	0.1143	0.08239
GH43_24	0.09792	0.00787717	0.17428	0.0182999	0.00084	0.00367	-0.1158	-0.03995	-0.07636
CBM9	0.11573	0.0115188	0.15454	0.0113326	0.03823	0.09633	-0.07041	-0.00995	-0.03882
CBM91	0.08906	0.00747176	0.17491	0.0360719	0.02789	0.07614	-0.1677	-0.02103	-0.08584
GH43_19	0.04427	0.00700036	0.21886	0.0230045	1.195E-6	3.0E-5	-0.223	-0.1289	-0.1746
GT100	0.15095	0.0497803	0.10814	0.0148469	0.6693	0.7889	-0.04386	0.1553	0.04281
PL8	0.13306	0.0307662	0.11411	0.013336	1	1	-0.03405	0.09656	0.01893
GH43_1	0.04795	0.00663502	0.19922	0.0216681	8.663E-7	3.0E-5	-0.1935	-0.1078	-0.1513
GH110	0.11924	0.0126266	0.12068	0.00903918	0.8371	0.9184	-0.03062	0.02842	-0.00144
CBM67	0.05773	0.00460091	0.17997	0.0228938	2.246E-6	4.0E-5	-0.1698	-0.08048	-0.1222
GH26	0.04118	0.00757076	0.19058	0.0215055	1.195E-6	3.0E-5	-0.1961	-0.1054	-0.1494
GH76	0.05152	0.00737041	0.17753	0.0181137	3.568E-6	5.0E-5	-0.1634	-0.08774	-0.126
CBM57	0.03082	0.00685422	0.19775	0.0252956	1.018E-6	3.0E-5	-0.2136	-0.1193	-0.1669
GH13_38	0.04957	0.00712292	0.17636	0.0112949	3.228E-7	3.0E-5	-0.1516	-0.1015	-0.1268
GH13_8	0.05101	0.0067293	0.17362	0.0117073	4.503E-7	3.0E-5	-0.1484	-0.09486	-0.1226
GH5_2	0.05121	0.0102012	0.17067	0.0152829	4.156E-6	5.0E-5	-0.1535	-0.08588	-0.1194
GH31_3	0.12434	0.0107669	0.09122	0.00858899	0.02789	0.07614	0.00743	0.06371	0.03312
GH13_5	0.1194	0.0113255	0.09381	0.0092136	0.1032	0.2047	-0.0014	0.05534	0.02559
GH84	0.08216	0.0106632	0.12659	0.012471	0.00825	0.02735	-0.07458	-0.01233	-0.04444
GT104	0.11045	0.0289725	0.09319	0.0103025	0.4198	0.5613	-0.03225	0.08377	0.01726
AA3_1	0.1384	0.0212627	0.06497	0.00378302	2.0E-5	0.00018	0.03679	0.1166	0.07343
GH171	0.06289	0.0136731	0.13586	0.0139276	0.0002	0.00104	-0.1077	-0.03522	-0.07297
GH5_21	0.03335	0.0063616	0.16018	0.0215267	6.258E-7	3.0E-5	-0.1719	-0.08689	-0.1268
GH89	0.09078	0.00851592	0.09897	0.00771453	0.3843	0.5234	-0.03057	0.01393	-0.00818
GH31_15	0.10376	0.00841928	0.08504	0.00672694	0.2354	0.3802	-0.00154	0.04062	0.01872
GT21	0.06276	0.0138004	0.12511	0.0142506	0.00183	0.00721	-0.0999	-0.02395	-0.06235
GH13_46	0.04244	0.00512417	0.13852	0.0134539	7.367E-7	3.0E-5	-0.1247	-0.06874	-0.09609
GH43_2	0.02776	0.00603633	0.1529	0.0212627	3.061E-6	4.0E-5	-0.1715	-0.08256	-0.1251
GH172	0.12675	0.0118959	0.0538	0.00515952	2.623E-6	4.0E-5	0.05125	0.1012	0.07295
PL1_2	0.03753	0.00668923	0.14284	0.0167231	3.568E-6	5.0E-5	-0.1381	-0.07257	-0.1053
GH43_5	0.03814	0.00545415	0.14194	0.0149412	2.246E-6	4.0E-5	-0.1345	-0.07564	-0.1038
CBM4	0.03121	0.00511003	0.14734	0.0206216	1.018E-6	3.0E-5	-0.1618	-0.07759	-0.1161
GH43_26	0.10697	0.00585956	0.06756	0.00721013	0.00084	0.00367	0.02088	0.05741	0.03939
GH43_34	0.04431	0.00505817	0.12072	0.0131027	1.0E-5	6.0E-5	-0.1048	-0.04879	-0.07641
GH30_4	0.04261	0.00759197	0.11988	0.014993	2.0E-5	0.00018	-0.112	-0.04746	-0.07727
GH156	0.09392	0.00480597	0.06429	0.00557436	0.00084	0.00367	0.0147	0.04312	0.02963
GT23	0.03748	0.00514302	0.11896	0.0132865	1.0E-5	8.0E-5	-0.1091	-0.05648	-0.08149
AA3_2	0.09119	0.00855599	0.06381	0.005671	0.01421	0.04389	0.00808	0.04695	0.02738
GH5_7	0.03322	0.00473997	0.11883	0.0106278	4.503E-7	3.0E-5	-0.1087	-0.06466	-0.08562
CBM34	0.1128	0.0122848	0.0383	0.00394566	1.195E-6	3.0E-5	0.052	0.09966	0.07451
GH130_1	0.03247	0.00406586	0.11816	0.0116531	1.018E-6	3.0E-5	-0.1092	-0.06264	-0.08569
GH39	0.10026	0.007064	0.04723	0.00480126	3.061E-6	4.0E-5	0.03725	0.06939	0.05303
GH67	0.0563	0.00469519	0.09105	0.00722427	0.00067	0.00303	-0.05105	-0.01864	-0.03475
GH13_36	0.08549	0.00805395	0.0618	0.00541408	0.03022	0.08099	0.0048	0.04351	0.02371
GH43_11	0.10715	0.0164944	0.03853	0.00359917	2.0E-5	0.00013	0.04044	0.1045	0.06861
GT2_Glyco_tranf_2_4	0.05705	0.00853242	0.08818	0.010814	0.07384	0.1611	-0.05859	-0.00506	-0.03112
GT90	0.03781	0.00596091	0.10599	0.0139347	1.0E-5	0.00012	-0.09851	-0.04063	-0.06818
GH136	0.07738	0.0061259	0.06616	0.00586192	0.2232	0.368	-0.00458	0.0278	0.01122
GH129	0.09594	0.00658788	0.04259	0.00465983	1.0E-5	8.0E-5	0.03866	0.0696	0.05334
GH13_28	0.05839	0.010015	0.07995	0.0115824	0.1592	0.2878	-0.0509	0.00831	-0.02156
GH43_7	0.0204	0.00399044	0.11749	0.0130084	3.228E-7	3.0E-5	-0.1229	-0.0703	-0.09709
GH5_44	0.09667	0.0135717	0.03816	0.00419079	2.0E-5	0.00014	0.03229	0.09015	0.05852
GH13_44	0.03869	0.0075024	0.09462	0.00703571	4.0E-5	0.00028	-0.07436	-0.03672	-0.05594
GT2_Glyco_tranf_2_2	0.06665	0.0100503	0.06377	0.0100716	0.788	0.8777	-0.02449	0.03066	0.00289
GH141	0.02526	0.00431807	0.10514	0.0112784	6.258E-7	3.0E-5	-0.1049	-0.05785	-0.07989
GT2_Glyco_tranf_2_5	0.05225	0.00981464	0.07046	0.0162894	0.6925	0.8105	-0.05543	0.01765	-0.01821
GH31	0.04631	0.0081718	0.06876	0.0128693	0.2892	0.4398	-0.05312	0.00659	-0.02245
AA1	0.08374	0.0157779	0.03116	0.0056215	0.01421	0.04389	0.02195	0.08613	0.0526
GH43_28	0.0481	0.00399751	0.06615	0.00692493	0.09052	0.1858	-0.03336	-0.00324	-0.01805
PL39	0.05533	0.00515009	0.05846	0.00491675	0.9874	1	-0.01644	0.01132	-0.00314
GH31_2	0.04641	0.00686365	0.0661	0.00761083	0.06419	0.1427	-0.03949	-0.0014	-0.01969
AA5	0.05547	0.0127374	0.05595	0.0105571	0.7397	0.8498	-0.03189	0.03149	-0.00049
PL11_1	0.01895	0.00350489	0.09099	0.00794317	8.663E-7	3.0E-5	-0.09088	-0.05491	-0.07204
GT13	0.03295	0.0043982	0.07693	0.00846878	2.0E-5	0.00018	-0.06276	-0.0266	-0.04397
GH163	0.06672	0.00560264	0.03992	0.00208361	4.0E-5	0.00028	0.01537	0.03803	0.0268
GH30_3	0.02476	0.00428271	0.07807	0.00819301	4.836E-6	5.0E-5	-0.07211	-0.03706	-0.05331
GH38	0.0676	0.0115612	0.03422	0.00343418	0.00905	0.02968	0.01211	0.05803	0.03338
CE6	0.05515	0.00972508	0.04188	0.00421671	0.7397	0.8498	-0.00699	0.0363	0.01326
GT1	0.0533	0.00398808	0.04125	0.00215432	0.03022	0.08099	0.00324	0.02123	0.01205
GT66	0.06311	0.00469755	0.03139	0.00331869	4.0E-5	0.00026	0.02201	0.04334	0.03172
GH37	0.06283	0.013732	0.03035	0.00430864	0.1892	0.3286	0.00578	0.06133	0.03249
GH108	0.04967	0.0103096	0.04117	0.00425678	0.9874	1	-0.01158	0.03103	0.00849
PL42	0.02444	0.00480126	0.06232	0.0078701	0.00047	0.0022	-0.0562	-0.02039	-0.03787
GT39	0.04815	0.00465041	0.03847	0.00312305	0.1173	0.228	-0.00143	0.02084	0.00968
GH43_17	0.0157	0.00232874	0.07002	0.0105783	4.156E-6	5.0E-5	-0.07503	-0.03516	-0.05433
GH79	0.0446	0.00502046	0.04111	0.004245	0.5583	0.6914	-0.00888	0.01572	0.00349
GH16_21	0.07473	0.0196953	0.00894	0.00327862	6.0E-5	0.00039	0.02981	0.1065	0.0658
GH119	0.04339	0.0105453	0.03994	0.0051336	0.8371	0.9184	-0.01548	0.02956	0.00345
GT94	0.02824	0.0045467	0.05481	0.00552958	0.00227	0.00863	-0.04007	-0.01244	-0.02657
GH30_6	0.03518	0.00918767	0.04425	0.00655959	0.1173	0.228	-0.02824	0.0149	-0.00907
GH31_19	0.05801	0.00987828	0.01908	0.00188326	1.0E-5	6.0E-5	0.02235	0.06018	0.03893
GT56	0.05261	0.0102295	0.02434	0.00390323	0.0556	0.1295	0.00796	0.05031	0.02827
GH103	0.04435	0.00835565	0.03191	0.00247723	0.5166	0.6607	-0.00343	0.03185	0.01243
GH13_19	0.02686	0.00602691	0.04868	0.0102554	0.1249	0.2388	-0.04423	0.00213	-0.02183
GT81	0.04535	0.00700271	0.0296	0.00300285	0.03823	0.09633	0.00081	0.03081	0.01574
CBM16	0.03568	0.00346482	0.03522	0.00453963	0.6925	0.8105	-0.01122	0.01099	0.00046
CBM6	0.03816	0.00733741	0.03244	0.00316548	0.4572	0.5964	-0.00817	0.02366	0.00572
GH43_18	0.02918	0.00295099	0.03907	0.00272472	0.03022	0.08099	-0.01733	-0.00197	-0.00989
GT92	0.02996	0.00247252	0.03826	0.00823544	0.4572	0.5964	-0.02427	0.00771	-0.0083
GH70	0.03015	0.00508645	0.03746	0.0155351	0.4018	0.5385	-0.04233	0.01837	-0.0073
GH46	0.01716	0.0039268	0.05038	0.0148752	0.121	0.2345	-0.0648	-0.00533	-0.03322
GT10	0.03431	0.00630032	0.03271	0.0022651	0.1787	0.3123	-0.01005	0.01537	0.0016
GH13_6	0.00955	0.00203882	0.0573	0.0083085	1.195E-6	3.0E-5	-0.06507	-0.032	-0.04775
GH13_37	0.00536	0.00158863	0.0606	0.0151179	0.00037	0.00179	-0.084	-0.02893	-0.05524
GT2_Glyco_trans_2_3	0.04367	0.00452313	0.02209	0.00181019	3.0E-5	0.0002	0.01287	0.03113	0.02158
GT116	0.01944	0.00475411	0.04571	0.0107598	0.04128	0.101	-0.0497	-0.00338	-0.02626
GH101	0.05206	0.0172016	0.01082	0.00153206	1.0E-5	0.00011	0.01795	0.07847	0.04124
GH74	0.01915	0.002852	0.04332	0.00575114	0.00084	0.00367	-0.03726	-0.01197	-0.02417
GH5	0.0384	0.00458441	0.02401	0.00244659	0.02005	0.05741	0.00469	0.02376	0.01439
SLH	0.03275	0.00399044	0.02938	0.00253851	0.5373	0.6724	-0.00562	0.01282	0.00337
CBM40	0.03173	0.00598919	0.0303	0.00424971	0.937	0.9804	-0.01223	0.01592	0.00142
GH16_25	0.05308	0.0173383	0.0088	0.00172298	0.0002	0.00104	0.01634	0.08109	0.04428
PL9	0.04261	0.0083745	0.01878	0.00190919	0.01842	0.05461	0.00927	0.04295	0.02383
CE17	0.02939	0.00296513	0.03144	0.00249137	0.4964	0.639	-0.00969	0.00533	-0.00205
PL22	0.01737	0.00235467	0.04303	0.00495918	1.0E-5	9.0E-5	-0.03693	-0.01559	-0.02566
CE15	0.01672	0.00191155	0.04234	0.00750476	0.00095	0.00408	-0.04056	-0.0117	-0.02562
PL10_1	0.01336	0.00183141	0.04517	0.00452313	2.246E-6	4.0E-5	-0.04152	-0.02285	-0.03181
GT20	0.03473	0.00638282	0.02304	0.00242302	0.2614	0.407	-0.00035	0.02541	0.01169
GH68_1	0.0274	0.00648653	0.03007	0.00506288	0.4572	0.5964	-0.01715	0.01381	-0.00267
GH85	0.03276	0.00580063	0.02431	0.00328333	0.2354	0.3802	-0.00324	0.02329	0.00845
GT25	0.02019	0.00378302	0.03322	0.0032739	0.02571	0.07153	-0.02194	-0.00292	-0.01302
GH66	0.01676	0.00276714	0.03649	0.00611412	0.00825	0.02735	-0.03295	-0.00718	-0.01973
GH15	0.02759	0.00549186	0.02375	0.00252673	0.8868	0.9516	-0.00637	0.01666	0.00385
AA10	0.04724	0.0206334	0.0039	0.00215668	7.0E-5	0.00041	0.01309	0.09126	0.04334
GH126	0.03181	0.00891426	0.01927	0.00187383	0.788	0.8777	-0.00101	0.03156	0.01254
GH30_1	0.03521	0.00400694	0.01576	0.00234995	0.00018	0.00094	0.01029	0.0288	0.01945
GH19_1	0.02944	0.0117521	0.02017	0.00344361	0.9118	0.9679	-0.00855	0.03589	0.00927
GH13_42	0.00477	0.000994664	0.04479	0.0102342	4.0E-5	0.00028	-0.06221	-0.0203	-0.04002
CBM66	0.01425	0.00196576	0.03463	0.00731856	0.00204	0.00792	-0.03655	-0.00753	-0.02038
GH30_2	0.0083	0.00229338	0.04015	0.00908632	0.00033	0.00161	-0.04934	-0.01452	-0.03185
GH144	0.01049	0.00166641	0.03754	0.00316312	1.641E-6	4.0E-5	-0.03378	-0.01997	-0.02705
GH43_22	0.02569	0.00284493	0.02144	0.00385373	0.2001	0.3375	-0.00459	0.01347	0.00425
GH138	0.01305	0.00192569	0.03371	0.00446656	0.00023	0.00115	-0.02948	-0.01164	-0.02066
GH13_30	0.02143	0.00470226	0.02507	0.00331869	0.319	0.4801	-0.01438	0.00735	-0.00364
GH31_13	0.02599	0.00517838	0.01935	0.00380188	0.2354	0.3802	-0.006	0.01928	0.00665
GH51_9	0.02432	0.00158392	0.01884	0.00191626	0.08465	0.1756	0.00078	0.01034	0.00548
GH104	0.03011	0.00700271	0.01279	0.00201054	0.1412	0.2615	0.00382	0.03213	0.01732
GH9	0.02433	0.00378066	0.01804	0.00172534	0.2114	0.3545	-0.00093	0.015	0.00629
GT107	0.02275	0.00577235	0.01957	0.00309241	0.6016	0.7297	-0.00851	0.01667	0.00318
PL8_3	0.02671	0.00974865	0.01284	0.00204354	0.8619	0.9386	-0.00261	0.03326	0.01386
GH13_21	0.02403	0.00527973	0.01466	0.00183612	0.3672	0.5037	-0.00075	0.02115	0.00937
AA2	0.02612	0.00495682	0.01183	0.00124686	0.01691	0.0511	0.00491	0.02476	0.01429
CBM26	0.00636	0.00142128	0.03155	0.00469755	4.829E-6	5.0E-5	-0.0344	-0.01591	-0.02519
GT76	0.01602	0.00639932	0.01856	0.00350018	0.09671	0.1964	-0.01467	0.01313	-0.00254
GH182	0.01235	0.00127515	0.02164	0.0042615	0.08465	0.1756	-0.01814	-0.00201	-0.00929
GH43_16	0.00681	0.00182198	0.02664	0.00816001	0.05559	0.1295	-0.03739	-0.00624	-0.01982
GH121	0.02208	0.00438642	0.01093	0.00111251	0.00309	0.01142	0.00339	0.02101	0.01114
CBM22	0.01438	0.00357796	0.01835	0.00247723	0.0791	0.1696	-0.01178	0.00471	-0.00397
GH13_32	0.01906	0.00394566	0.01358	0.00155799	0.6464	0.7728	-0.00211	0.01359	0.00548
GH13_27	0.02147	0.00407529	0.00925	0.00175362	0.03271	0.08534	0.00395	0.0212	0.01222
GH5_8	0.02718	0.00844521	0.00348	0.00103709	0.00239	0.00903	0.00878	0.04001	0.02371
GH43_27	0.01503	0.00242538	0.01552	0.00243716	0.8868	0.9516	-0.00672	0.00619	-0.00049
PL29	0.01194	0.0033564	0.01846	0.00333519	0.048	0.115	-0.01525	0.00316	-0.00652
GH113	0.02054	0.0017442	0.00985	0.00122094	0.00012	0.00067	0.00698	0.01477	0.01069
CBM44	0.02293	0.0107975	0.00738	0.00144721	0.6693	0.7889	-0.00198	0.03977	0.01555
GH55_3	0.02797	0.0107197	0.00232	0.000853242	0.00379	0.01352	0.00877	0.0474	0.02565
PL40	0.00683	0.0013105	0.02296	0.00414836	0.00037	0.00179	-0.02435	-0.00796	-0.01613
GH43_9	0.00598	0.00164992	0.02299	0.00274829	2.0E-5	0.00018	-0.02302	-0.011	-0.01702
GH16_24	0.02399	0.0120232	0.00489	0.000480833	0.05977	0.136	0.00351	0.04528	0.01909
GT82	0.01397	0.00405172	0.01478	0.0035426	0.5583	0.6914	-0.01099	0.01002	-0.00081
GH19	0.01808	0.00834622	0.01061	0.00252673	0.788	0.8777	-0.00527	0.02567	0.00748
PL26	0.00806	0.00144721	0.02038	0.00189976	7.0E-5	0.00041	-0.01656	-0.00749	-0.01232
GH153	0.0209	0.00522552	0.00684	0.00152735	0.02005	0.05741	0.00433	0.02474	0.01406
GH143	0.00485	0.00103945	0.02279	0.00295099	1.921E-6	4.0E-5	-0.02383	-0.0124	-0.01794
GH87	0.02049	0.00390559	0.00702	0.00101588	5.0E-5	0.00035	0.00697	0.0223	0.01348
CBM68	0.01742	0.00251966	0.00988	0.00125865	0.03271	0.08534	0.00248	0.01363	0.00754
GH43_31	0.00903	0.00133172	0.01822	0.0035591	0.03022	0.08099	-0.01727	-0.00257	-0.00919
GH102	0.00633	0.00205768	0.02047	0.00325505	6.0E-5	0.00039	-0.02181	-0.00681	-0.01414
GH130_3	0.01984	0.00922067	0.00574	0.00103945	0.275	0.4226	-0.0006	0.03288	0.0141
CBM51	0.01653	0.00568042	0.00819	0.000982878	0.03538	0.0919	0.00039	0.02188	0.00833
GH98	0.01072	0.00205061	0.01377	0.00249609	0.2892	0.4398	-0.00919	0.00337	-0.00305
GH157	0.0145	0.00311127	0.00959	0.00184319	0.4018	0.5385	-0.00247	0.01193	0.00491
PL11	0.00531	0.000876812	0.01828	0.0018974	4.836E-6	5.0E-5	-0.01716	-0.00916	-0.01298
CE5	0.01021	0.00224389	0.01336	0.00208125	0.2001	0.3375	-0.00917	0.00245	-0.00315
GH16	0.02233	0.0133431	0.00111	0.000322912	5.0E-5	0.00032	0.00457	0.0496	0.02123
GH164	0.01151	0.0016617	0.01096	0.00146843	0.9621	0.9961	-0.00398	0.0048	0.00054
PL9_2	0.013	0.00198226	0.00919	0.00100881	0.0556	0.1295	-1e-05	0.0088	0.00381
GT73	0.00647	0.00109602	0.01567	0.00253616	0.00511	0.01754	-0.01448	-0.00384	-0.0092
GH137	0.01363	0.00270822	0.00824	0.00115494	0.2614	0.407	4.0E-5	0.01186	0.00539
PL30	0.01321	0.00294864	0.00808	0.00110073	0.09671	0.1964	-5e-05	0.01208	0.00513
GH43_32	0.01468	0.00461505	0.00631	0.00143307	0.0218	0.06183	0.0006	0.01889	0.00837
GT17	0.01346	0.00242773	0.00741	0.00106537	0.02005	0.05741	0.00146	0.01134	0.00604
PL31	0.00436	0.00163106	0.01592	0.00345068	0.00053	0.00244	-0.01955	-0.00438	-0.01156
PL27	0.01133	0.00341768	0.00807	0.00141657	0.8371	0.9184	-0.00273	0.01117	0.00326
GT7	0.01144	0.0035756	0.00767	0.0016122	0.3672	0.5037	-0.0029	0.01213	0.00377
PL2_2	0.014	0.00433456	0.00507	0.00198697	0.08445	0.1756	3.0E-5	0.01878	0.00893
PL37	0.00858	0.00116201	0.00999	0.00118558	0.3672	0.5037	-0.00449	0.0017	-0.00141
CBM20	0.01004	0.00254323	0.00851	0.000985235	0.4765	0.6175	-0.00345	0.00728	0.00153
GH43_3	0.0073	0.00183612	0.01109	0.00177484	0.03271	0.08534	-0.00886	0.00132	-0.00379
CBM92	0.01314	0.00155799	0.00458	0.000570399	7.0E-5	0.00041	0.00525	0.01177	0.00857
GH31_5	0.01159	0.00270586	0.006	0.00113844	0.02369	0.06653	0.00037	0.01182	0.0056
PL8_2	0.01342	0.00473054	0.00413	0.000535044	0.5372	0.6724	0.00059	0.01887	0.00929
GH139	0.00345	0.000867384	0.0139	0.00251259	0.0002	0.00104	-0.01552	-0.00582	-0.01044
CBM37	0.00878	0.00117615	0.0085	0.00165699	0.4383	0.582	-0.00337	0.00411	0.00029
CBM96	0.01065	0.00127044	0.00611	0.000961665	0.01087	0.03448	0.00143	0.00756	0.00454
GH5_46	0.00334	0.000631682	0.0132	0.00127515	1.921E-6	4.0E-5	-0.01249	-0.00734	-0.00987
CBM61	0.00968	0.00444534	0.00683	0.0011738	0.7637	0.8688	-0.00364	0.01321	0.00285
CBM69	0.00797	0.00263044	0.00845	0.00140007	0.1032	0.2047	-0.00572	0.00594	-0.00048
GT87	0.0022	0.000709464	0.01417	0.00465512	0.15	0.2743	-0.02107	-0.0031	-0.01197
CBM70	0.01405	0.0038938	0.00204	0.000353553	0.00047	0.0022	0.00551	0.02039	0.01201
GH13_10	0.01145	0.00566628	0.0046	0.00068118	0.788	0.8777	-0.00145	0.0199	0.00686
GH30	0.00612	0.00183141	0.00985	0.00170413	0.05749	0.1334	-0.00824	0.00124	-0.00373
GH175	0.00857	0.0011573	0.00707	0.000850885	0.5798	0.7105	-0.0013	0.00444	0.00151
PL13	0.00846	0.00337054	0.00706	0.00141657	0.2232	0.368	-0.00471	0.00953	0.0014
GH166	0.01069	0.00528916	0.00479	0.00195869	0.2	0.3375	-0.00326	0.0177	0.0059
CBM56	0.01168	0.00528916	0.00372	0.000490261	0.5373	0.6724	-0.00036	0.01968	0.00796
GT97	0.01122	0.00495682	0.00414	0.000678823	0.275	0.4226	0.00021	0.01748	0.00709
PL9_1	0.0056	0.00079196	0.00973	0.00148964	0.02571	0.07153	-0.00753	-0.00096	-0.00414
GH91	0.00981	0.00132936	0.00543	0.000674108	0.00379	0.01352	0.00154	0.00738	0.00439
GH159	0.00852	0.00109366	0.00659	0.000820244	0.1892	0.3286	-0.00054	0.00468	0.00193
CBM46	0.00887	0.00119972	0.00578	0.000622254	0.06419	0.1427	0.00059	0.00577	0.0031
CBM25	0.00653	0.00140714	0.00768	0.00172063	0.6464	0.7728	-0.00564	0.00321	-0.00115
GT15	0.00814	0.00251023	0.00587	0.00149435	0.8992	0.9562	-0.00316	0.00845	0.00227
GH151	0.00984	0.00141657	0.00411	0.000440763	9.0E-5	0.00052	0.00319	0.00891	0.00573
GH43_20	0.0071	0.00154856	0.00669	0.000577471	0.3843	0.5234	-0.00248	0.004	0.00041
CBM72	0.00353	0.00110544	0.01015	0.00306884	0.0901	0.1856	-0.01348	-0.00086	-0.00662
PL38	0.00791	0.00227924	0.00577	0.000888598	0.937	0.9804	-0.00197	0.00749	0.00213
GH43	0.00531	0.000876812	0.00802	0.00145428	0.275	0.4226	-0.00633	0.00059	-0.00271
GH31_18	0.00707	0.000935738	0.00621	0.000989949	0.4018	0.5385	-0.00175	0.0034	0.00086
PL1	0.00723	0.00228867	0.00586	0.00097345	0.3506	0.4912	-0.00333	0.00649	0.00137
AA5_2	0.00665	0.00226981	0.00608	0.00266815	0.3264	0.4856	-0.00659	0.00694	0.00058
GT71	0.00714	0.00218496	0.00551	0.00126101	0.8371	0.9184	-0.00279	0.00684	0.00163
CBM54	0.0066	0.000938095	0.00599	0.0005539	0.937	0.9804	-0.00152	0.00293	0.00061
GT6	0.0052	0.00106537	0.00738	0.00173713	0.5583	0.6914	-0.00648	0.00163	-0.00218
PL32	0.00309	0.000692965	0.00937	0.00199876	0.00227	0.00863	-0.0106	-0.00254	-0.00628
GH50	0.00684	0.00101588	0.00534	0.000784889	0.2354	0.3802	-0.00085	0.00393	0.0015
GH130_4	0.00626	0.00100409	0.00585	0.000905097	0.6925	0.8105	-0.00213	0.00299	0.00041
PL10_2	0.00261	0.000721249	0.00941	0.0025008	0.00118	0.00486	-0.01227	-0.00241	-0.00681
PL6_1	0.00483	0.000827315	0.00695	0.00296042	0.1687	0.2965	-0.00891	0.00311	-0.00212
GH30_5	0.0054	0.000473762	0.00499	0.000601041	0.3038	0.4597	-0.00105	0.0018	0.00041
GH165	0.0023	0.000777817	0.00739	0.00133879	0.00105	0.00442	-0.00806	-0.00221	-0.00509
PL4	0.00256	0.00061754	0.00708	0.00169706	0.00751	0.02518	-0.00835	-0.00141	-0.00452
CBM2	0.00431	0.000919239	0.00532	0.00102295	0.384	0.5234	-0.00405	0.00146	-0.001
CBM23	0.00576	0.00105595	0.00351	0.000721249	0.0791	0.1696	-0.00026	0.00485	0.00224
GH31_9	0.00219	0.000601041	0.0069	0.000961665	0.00023	0.00115	-0.0068	-0.00241	-0.00471
GH13_41	0.00763	0.00388673	0.00136	0.000278129	0.00204	0.00792	0.00112	0.01471	0.00627
GH5_13	0.0038	0.000683537	0.00481	0.000685894	0.2232	0.368	-0.00296	0.00075	-0.00102
GH93	0.00424	0.000575114	0.00437	0.000657609	0.7397	0.8498	-0.00179	0.00166	-0.00013
GT22	0.00529	0.000879169	0.00317	0.000662323	0.0556	0.1295	-8e-05	0.00418	0.00212
GH5_18	0.00355	0.000744819	0.00463	0.00106773	0.6464	0.7728	-0.00371	0.0012	-0.00108
GH130_6	0.00414	0.00116437	0.00387	0.00110073	0.704	0.8183	-0.00291	0.00312	0.00027
PL22_2	0.00418	0.000702393	0.0036	0.000391266	0.6016	0.7297	-0.00085	0.00215	0.00058
GH117	0.00411	0.00140479	0.0035	0.000714178	0.5583	0.6914	-0.00203	0.00387	0.00061
GH14	0.00488	0.00152971	0.00233	0.000556257	0.2465	0.3923	-0.00024	0.00575	0.00255
GH51_6	0.00294	0.000770746	0.00404	0.00103709	0.3635	0.5037	-0.00353	0.00133	-0.0011
GH5_25	0.00285	0.000676465	0.00405	0.000591613	0.1248	0.2388	-0.0028	0.00063	-0.0012
CBM12	0.00475	0.000770746	0.00213	0.000471405	0.01684	0.0511	0.00092	0.00447	0.00262
GH150	0.00225	0.000450191	0.00444	0.00101823	0.1173	0.228	-0.00435	-0.0001	-0.00219
GT108	0.0033	0.000700036	0.00337	0.00048319	0.6691	0.7889	-0.00157	0.00171	-7e-05
GH30_9	0.00584	0.00180784	0.00078	0.000292271	0.01544	0.0474	0.00171	0.00915	0.00506
GH116	0.00269	0.00048319	0.00391	0.000997021	0.8868	0.9516	-0.00345	0.00092	-0.00123
GH13_2	0.00635	0.00253616	7.0E-5	4.24264e-05	0.00039	0.00188	0.00206	0.01118	0.00629
GH5_22	0.00439	0.00114787	0.00188	0.000292271	0.06419	0.1427	0.00052	0.00503	0.00251
GH128	0.00192	0.000582185	0.00416	0.00115494	0.05153	0.1223	-0.00484	9.0E-5	-0.00223
PL10	0.00319	0.000612826	0.00285	0.000362981	0.9621	0.9961	-0.0009	0.00167	0.00034
GT48	0.00375	0.00110073	0.00227	0.00061754	0.715	0.8294	-0.00086	0.00402	0.00148
PL12_1	0.00486	0.0011738	0.00112	0.000155563	4.836E-6	5.0E-5	0.0019	0.00642	0.00374
GT33	0.00377	0.000657609	0.00217	0.000440763	0.06888	0.152	0.00029	0.00318	0.0016
CBM15	0.00368	0.000914525	0.0021	0.000707107	0.08171	0.1719	-0.0008	0.00394	0.00159
GH5_57	0.00388	0.000992307	0.00183	0.00072832	0.00977	0.0317	-0.00024	0.00451	0.00205
GH13_3	0.00276	0.00037241	0.00279	0.000518545	0.7397	0.8498	-0.00127	0.00116	-3e-05
PL6	0.00201	0.00059397	0.00342	0.000619897	0.03267	0.08534	-0.00303	0.00033	-0.00141
GH142	0.00138	0.000436049	0.00406	0.00117615	0.01704	0.0511	-0.00543	-0.00046	-0.00268
GH31_7	0.00169	0.000313484	0.00369	0.000999378	0.1328	0.2509	-0.00419	-9e-05	-0.002
GH81	0.0024	0.000662323	0.00293	0.000544472	0.3671	0.5037	-0.00205	0.00105	-0.00052
GH5_28	0.00425	0.00275065	0.00096	0.000377124	0.3344	0.4856	-0.00029	0.00913	0.00329
GH147	0.00099	0.000400694	0.00415	0.00129872	0.00399	0.01403	-0.00588	-0.00064	-0.00316
GT84	0.00278	0.000476119	0.00229	0.000348839	0.4572	0.5964	-0.00062	0.00159	0.00049
GT58	0.00275	0.000608112	0.00227	0.000424264	0.8864	0.9516	-0.00089	0.00192	0.00048
GH55	0.00184	0.000141421	0.00316	0.000216846	6.0E-5	0.00039	-0.00181	-0.00082	-0.00132
GT42	0.00182	0.000436049	0.00305	0.000612826	0.1586	0.2878	-0.00283	0.00014	-0.00122
GH31_14	0.00111	0.000381838	0.00373	0.000919239	0.00299	0.0111	-0.00477	-0.00077	-0.00262
GH72	0.00276	0.00107952	0.00193	0.00044312	0.9872	1	-0.00115	0.00345	0.00083
GH82	0.0029	0.000539758	0.00178	0.000337054	0.1173	0.228	-6e-05	0.00236	0.00112
GH134	0.00213	0.000643467	0.00253	0.000577471	0.3172	0.4787	-0.00202	0.0013	-0.0004
GT59	0.00216	0.000575114	0.00249	0.000549186	0.5143	0.6592	-0.00191	0.00125	-0.00033
GH130	0.00157	0.000478476	0.00298	0.000523259	0.03249	0.08534	-0.00281	1.0E-5	-0.00142
AA3_4	0.00224	0.000461976	0.0022	0.000351196	0.7397	0.8498	-0.00098	0.00121	4.0E-5
PL4_4	0.00099	0.000294628	0.00343	0.000749533	0.00391	0.01381	-0.00408	-0.00091	-0.00244
GH59	0.002	0.000370053	0.00233	0.000282843	0.2892	0.4398	-0.0012	0.00062	-0.00033
CBM35	0.00187	0.000377124	0.00231	0.000315841	0.3671	0.5037	-0.0014	0.00052	-0.00044
GH47	0.00222	0.000638753	0.00192	0.000424264	0.8991	0.9562	-0.00112	0.00175	0.0003
GH13_12	0.003	0.000527973	0.0011	0.000417193	0.00106	0.00442	0.00063	0.00324	0.0019
GH43_33	0.00208	0.000676465	0.00201	0.00041955	0.4287	0.5719	-0.00149	0.00169	7.0E-5
PL12	0.00175	0.000337054	0.00226	0.000172063	0.02789	0.07614	-0.00121	0.00025	-0.00051
GH5_30	0.00067	0.000235702	0.00331	0.00126101	0.1368	0.2557	-0.00529	-0.00051	-0.00264
GT70	0.00128	0.000348839	0.00261	0.000589256	0.02179	0.06183	-0.00274	-0.00013	-0.00134
GH13_23	0.00208	0.000445477	0.00177	0.000240416	1	1	-0.00064	0.00128	0.0003
CBM41	0.00298	0.00101588	0.00083	0.000226274	0.00736	0.02498	0.00061	0.00437	0.00215
CBM74	0.00049	0.00013435	0.00328	0.00123272	0.00998	0.032	-0.00539	-0.00075	-0.00279
GH5_39	0.00085	0.000341768	0.0029	0.000881526	0.05931	0.136	-0.00386	-0.00029	-0.00205
GT2_Chitin_synth_2	0.00234	0.000551543	0.00138	0.000296985	0.1945	0.3349	-0.00012	0.0022	0.00096
PL33_1	0.00142	0.000223917	0.0023	0.000226274	0.01551	0.0474	-0.00145	-0.00026	-0.00088
CBM93	0.00331	0.00179134	0.00025	0.000115494	0.2141	0.3581	0.00041	0.00711	0.00307
PL14_2	0.00164	0.000513831	0.00179	0.000669394	1	1	-0.0017	0.00134	-0.00015
GT62	0.00204	0.000532687	0.00136	0.000304056	0.4702	0.612	-0.00048	0.00188	0.00068
GH5_37	0.00025	0.000139064	0.00311	0.00182669	0.01296	0.04091	-0.00682	-9e-05	-0.00286
GT12	0.00188	0.000586899	0.00128	0.000289914	0.7512	0.8612	-0.00056	0.00187	0.00059
GH132	0.00167	0.000527973	0.00146	0.00041955	0.7613	0.8688	-0.00109	0.00151	0.00021
GH51	0.0015	0.000344125	0.00162	0.000339411	0.646	0.7728	-0.00104	0.00087	-0.00012
GH13_7	0.00092	0.000447834	0.00217	0.000881526	0.06214	0.1408	-0.00333	0.00041	-0.00125
GT88	0.00222	0.000494975	0.00055	0.000150849	0.00479	0.01664	0.00078	0.00267	0.00167
GH13_15	0.00104	0.000487904	0.00169	0.000603398	0.1628	0.2878	-0.00225	0.00085	-0.00065
GH16_2	0.00122	0.000393623	0.00141	0.00035591	0.5121	0.6578	-0.00119	0.00091	-0.00019
CBM62	0.00084	0.000282843	0.00178	0.000313484	0.00375	0.01352	-0.00176	-7e-05	-0.00094
GT102	0.00048	0.000146135	0.00213	0.000551543	0.00176	0.00699	-0.00288	-0.00063	-0.00164
PL12_3	0.0019	0.000459619	0.00062	0.000186205	0.02669	0.07389	0.00038	0.00222	0.00128
GT105	0.00076	0.000230988	0.00174	0.000150849	0.0013	0.00531	-0.00149	-0.00046	-0.00098
GH13_13	0.00202	0.000737748	0.00043	0.000124922	0.0021	0.00811	0.00041	0.00307	0.00159
PL14_3	0.00243	0.0011573	0	0	0.01922	0.05586	0.00039	0.00495	0.00243
GH183	0.00157	0.000685894	0.00082	0.000143778	0.8867	0.9516	-0.00028	0.00222	0.00075
GT63	0.00215	0.000671751	0.00013	7.07107e-05	0.00099	0.0042	0.00083	0.00342	0.00201
GH5_38	0.00081	0.000292271	0.00142	0.000341768	0.06503	0.1441	-0.0015	0.00027	-0.00061
CBM43	0.00114	0.000327626	0.00108	0.000299342	0.8719	0.9478	-0.00074	0.00098	7.0E-5
CBM5	0.0012	0.0002852	0.00102	0.000259272	0.5964	0.7293	-0.00054	0.00097	0.00019
GH5_5	0.00046	0.000179134	0.00173	0.000563328	0.04839	0.1155	-0.00245	-0.00011	-0.00126
GH111	0.00076	0.000228631	0.00139	0.000242773	0.02262	0.06383	-0.00131	-4e-05	-0.00063
GT57	0.00112	0.000341768	0.00093	0.000230988	0.8599	0.9382	-0.00059	0.00107	0.00019
GH17	0.00119	0.000384195	0.00085	0.000214489	0.8599	0.9382	-0.00046	0.00123	0.00034
GT99	0.00131	0.000579828	0.00071	0.000131993	0.1921	0.3327	-0.00039	0.00191	0.0006
GH13_45	0.00045	0.000172063	0.00153	0.000582185	0.5743	0.7074	-0.00227	-3e-05	-0.00108
PL20	0.00046	0.000124922	0.00149	0.000278129	0.0038	0.01352	-0.00162	-0.00043	-0.00103
GH5_49	0.00103	0.000381838	0.00087	0.000275772	0.755	0.8639	-0.00067	0.00112	0.00017
AA11	0.00086	0.000344125	0.00096	0.000358267	0.914	0.9684	-0.00105	0.00082	-0.0001
PL15_2	0.00132	0.000412479	0.00049	0.000162635	0.2486	0.3923	5.0E-5	0.00174	0.00083
GH5_54	0.00115	0.000299342	0.00056	0.000101352	0.3981	0.5372	1.0E-5	0.00128	0.00059
GT24	0.00089	0.000296985	0.00081	0.000282843	1	1	-0.00067	0.0009	8.0E-5
GH43_8	0.00039	0.000115494	0.0013	0.00030877	0.00243	0.00907	-0.00158	-0.00038	-0.00091
CBM21	0.00106	0.000360624	0.00054	0.000124922	0.4507	0.5945	-7e-05	0.00131	0.00052
GH86	0.00056	0.000254558	0.00103	0.00050676	0.895	0.9562	-0.00153	0.00046	-0.00047
GH5_11	0.00032	0.000190919	0.00124	0.000294628	0.00099	0.0042	-0.00163	-0.00028	-0.00092
GH161	0.00111	0.000516188	0.00045	0.000164992	0.1936	0.3343	-0.00025	0.00185	0.00066
GH13_16	0.00112	0.000511474	0.00043	7.30677e-05	0.936	0.9804	-0.00012	0.00169	0.00069
PL4_5	0.00078	0.000379481	0.00073	0.000169706	0.3979	0.5372	-0.00064	0.00096	5.0E-5
GH130_5	0.00018	6.59966e-05	0.00129	0.00053033	0.1038	0.2051	-0.00228	-0.00021	-0.00111
GT112	0.00099	0.000289914	0.00047	0.000275772	0.0366	0.09463	-0.00021	0.00124	0.00052
GH13_1	0.00098	0.000353553	0.00046	0.000150849	0.3492	0.4904	-0.00021	0.00124	0.00052
GT106	0.00098	0.000865027	0.00036	0.000249844	0.6932	0.8105	-0.00066	0.00277	0.00062
GH13_25	0.00075	0.000313484	0.00058	0.000160278	1	1	-0.00038	0.00099	0.00017
GT103	0.00023	7.77817e-05	0.00109	0.000487904	0.1281	0.2441	-0.00192	-7e-05	-0.00087
GH16_6	0.00085	0.000193276	0.00046	0.000136707	0.07319	0.1603	-4e-05	0.00087	0.00039
GH51_4	0.00071	0.000212132	0.00059	0.000172063	0.7783	0.8769	-0.00038	0.00068	0.00012
GH130_7	0.00042	0.00013435	0.00087	0.000238059	0.08297	0.1739	-0.00103	6.0E-5	-0.00045
GH16_19	0.00072	0.000223917	0.00057	0.000155563	0.8599	0.9382	-0.00036	0.00068	0.00014
GT34	0.00086	0.000289914	0.00041	0.000131993	0.2397	0.3855	-0.00013	0.00111	0.00045
GH5_9	0.00071	0.000235702	0.00055	0.00017442	0.8962	0.9562	-0.00037	0.00076	0.00016
GH176	0.00067	0.000407765	0.00057	0.000223917	0.09668	0.1964	-0.00071	0.00108	9.0E-5
CBM42	0.00077	0.000193276	0.00043	9.66379e-05	0.2414	0.3872	-5e-05	0.00078	0.00033
GH49	0.00051	0.000183848	0.00065	0.000238059	0.8019	0.8865	-0.0007	0.00047	-0.00014
PL9_4	0.00062	0.00017442	0.00053	0.000106066	0.949	0.9912	-0.00028	0.00048	9.0E-5
GH16_18	0.00081	0.000207418	0.00031	0.000115494	0.09771	0.1971	9.0E-5	0.00096	0.0005
CE13	0.00026	7.07107e-05	0.00084	0.000205061	0.1065	0.2098	-0.00099	-0.00013	-0.00058
CBM77	0.00027	8.24958e-05	0.00084	0.000186205	0.00556	0.01899	-0.00098	-0.00022	-0.00057
GT2_Chitin_synth_1	0.00054	0.000188562	0.00046	0.000122565	0.7965	0.8855	-0.00031	0.00056	9.0E-5
GT40	0.00048	0.000188562	0.00038	0.000108423	0.96	0.9961	-0.00026	0.00055	0.0001
GT45	0.00068	0.000228631	0.00015	5.65685e-05	0.05822	0.1344	0.00012	0.00107	0.00053
CBM47	0.00046	0.000176777	0.00036	0.000120208	0.959	0.9961	-0.00032	0.00051	0.0001
GH5_35	0.00039	0.000122565	0.00043	0.000164992	0.9872	1	-0.00051	0.00034	-4e-05
GH51_10	0.00071	0.000424264	0.00011	6.59966e-05	0.1004	0.2012	-1e-05	0.00161	0.0006
GH118	0.00039	0.000150849	0.00042	0.000124922	0.6973	0.8138	-0.00039	0.00038	-3e-05
GH30_8	0.00078	0.000502046	0	0	0.03958	0.09802	2.0E-5	0.00185	0.00078
CBM73	0.00058	0.000249844	0.0002	9.19239e-05	0.2525	0.3965	-9e-05	0.00095	0.00038
PL1_6	0.00054	0.000219203	0.00023	0.00011078	0.1979	0.3375	-0.00013	0.00081	0.00031
GH167	0.00055	0.000188562	0.00021	8.95669e-05	0.1397	0.2603	-5e-05	0.00074	0.00034
GH30_7	0.00044	0.00024513	0.00031	0.000131993	0.892	0.9555	-0.00031	0.00068	0.00012
PL5	0.00072	0.000492618	3.0E-5	3.53553e-05	0.5307	0.6714	-7e-05	0.00177	0.00068
GH5_55	0.00074	0.000454905	0	0	0.01922	0.05586	8.0E-5	0.00169	0.00074
GH16_14	0.0004	0.000162635	0.00031	0.000127279	0.9869	1	-0.00029	0.00051	9.0E-5
PL3_4	0.00063	0.000263987	5.0E-5	4.94975e-05	0.03722	0.09583	0.00011	0.00115	0.00058
GH158	0.00042	0.000143778	0.00025	7.30677e-05	0.9326	0.9804	-0.00014	0.00052	0.00017
CBM35inCE17	0.00053	0.000181491	0.00014	5.18545e-05	0.1332	0.2509	5.0E-5	0.00079	0.00039
GT54	0.0005	0.000249844	0.00015	8.48528e-05	0.3613	0.5037	-9e-05	0.00088	0.00035
GH130_9	0.0001	6.83537e-05	0.00056	0.000214489	0.04734	0.1143	-0.00089	-8e-05	-0.00046
GH43_23	0.00056	0.000193276	8.0E-5	5.42115e-05	0.04116	0.101	0.00012	0.0009	0.00048
GH55_1	0.00047	0.000157921	0.00014	5.42115e-05	0.1004	0.2012	4.0E-5	0.00071	0.00033
PL1_13	0.00031	0.000186205	0.00028	0.000139064	0.8012	0.8865	-0.00042	0.00048	3.0E-5
PL33	7.0E-5	4.00694e-05	0.00052	0.000219203	0.04191	0.1021	-0.00095	-8e-05	-0.00045
PL11_2	0.00021	5.18545e-05	0.00037	6.12826e-05	0.07802	0.1696	-0.0003	-1e-05	-0.00016
GH5_47	0.00019	8.48528e-05	0.0004	0.000167349	0.4346	0.5785	-0.00061	0.00011	-0.00021
GH16_20	0.00026	0.000141421	0.00032	0.000139064	0.6622	0.7869	-0.00044	0.00034	-6e-05
PL8_1	0.00056	0.000367696	1.0E-5	9.42809e-06	0.0024	0.00904	0.0001	0.00134	0.00055
PL7_3	0.0005	0.000240416	7.0E-5	4.71405e-05	0.1492	0.2737	3.0E-5	0.00099	0.00043
GT50	0.00023	8.72098e-05	0.00032	9.42809e-05	0.2171	0.362	-0.00035	0.00013	-0.0001
AA9	0.00034	0.000122565	0.00021	8.95669e-05	0.4494	0.5942	-0.00016	0.00043	0.00013
PL34	0.00049	0.000403051	4.0E-5	1.88562e-05	0.2075	0.3489	-4.545e-06	0.00133	0.00045
GT69	0.00052	0.000351196	0	0	0.03958	0.09802	2.0E-5	0.00133	0.00052
GT2_Cellulose_synt	0.00026	9.42809e-05	0.00025	8.72098e-05	0.9296	0.9804	-0.00023	0.00025	1.0E-5
GH13_40	0.0003	0.000143778	0.0002	9.42809e-05	0.7733	0.8729	-0.00022	0.00048	0.00011
GH16_8	0.00025	0.000131993	0.00024	0.000131993	0.7868	0.8777	-0.00034	0.00037	2.0E-5
CBM14	0.00044	0.00026163	3.0E-5	3.29983e-05	0.1338	0.2509	3.0E-5	0.00101	0.00041
GH31_16	0.00013	4.94975e-05	0.00034	0.000131993	0.2436	0.3897	-0.00052	2.0E-5	-0.00021
GH13_33	9.0E-5	3.53553e-05	0.00038	0.000148492	0.3975	0.5372	-0.0006	-1e-05	-0.0003
GH100	0.00033	0.000160278	0.00012	5.18545e-05	0.4494	0.5942	-7e-05	0.00055	0.00021
GT31	0.00043	0.000294628	1.0E-5	1.41421e-05	0.06405	0.1427	3.0E-5	0.00109	0.00042
CBM71	0.0002	6.83537e-05	0.00024	6.59966e-05	0.6514	0.7772	-0.00021	0.00015	-3e-05
GH120	0.00034	0.000157921	0.0001	4.94975e-05	0.519	0.6623	-5e-05	0.0006	0.00024
PL7_5	7.0E-5	5.65685e-05	0.00035	0.000101352	0.01706	0.0511	-0.0005	-4e-05	-0.00028
AA3_3	0.00023	8.72098e-05	0.0002	4.47834e-05	0.6602	0.7861	-0.00014	0.00022	3.0E-5
GH16_23	0.00013	6.83537e-05	0.00029	0.000136707	0.4867	0.6293	-0.00048	0.00012	-0.00016
GT109	0.00041	0.000160278	0	0	0.00913	0.02977	0.00013	0.00072	0.00041
GT38	0.00017	0.000143778	0.00023	7.77817e-05	0.0713	0.1567	-0.00032	0.00032	-6e-05
PL16	0.00025	0.000122565	0.00014	0.000108423	0.3938	0.535	-0.00022	0.00045	0.00011
GH31_17	7.0E-5	5.42115e-05	0.00032	0.000136707	0.1031	0.2047	-0.00055	1.0E-5	-0.00025
CBM84	8.0E-5	5.65685e-05	0.00029	0.000131993	0.1453	0.2683	-0.00052	4.0E-5	-0.00021
PL1_8	9.0E-5	5.42115e-05	0.00028	0.000113137	0.2358	0.3802	-0.00043	5.0E-5	-0.00018
GH5_52	0.00037	0.00024513	0	0	0.08033	0.1696	0	0.00083	0.00037
GT60	0.00029	0.000148492	7.0E-5	5.18545e-05	0.342	0.4856	-6e-05	0.00054	0.00021
PL17_1	0.0002	0.000148492	0.00016	9.89949e-05	0.572	0.7069	-0.00028	0.00046	4.0E-5
PL33_2	0.00018	0.000150849	0.00017	0.000122565	1	1	-0.00034	0.00042	1.0E-5
AA17	0.00018	0.000108423	0.00016	7.30677e-05	0.8012	0.8865	-0.00023	0.00029	2.0E-5
GH5_19	0.00011	6.12826e-05	0.00023	9.19239e-05	0.2358	0.3802	-0.00035	7.0E-5	-0.00012
GH168	9.0E-5	4.71405e-05	0.00024	9.66379e-05	0.2526	0.3965	-0.00038	3.0E-5	-0.00016
PL35	5.0E-5	3.29983e-05	0.00027	9.42809e-05	0.05837	0.1344	-0.00045	-4e-05	-0.00022
GH5_45	0.00029	0.000209775	0	0	0.08033	0.1696	0	0.00073	0.00029
GT29	0.00029	0.000169706	0	0	0.08033	0.1696	0	0.00066	0.00029
GH16_5	0.00017	6.59966e-05	0.00011	4.94975e-05	0.4731	0.6144	-0.0001	0.00023	7.0E-5
GH16_11	0.00023	0.000139064	5.0E-5	4.71405e-05	0.2707	0.4203	-5e-05	0.00049	0.00018
CBM27	0.00011	6.36396e-05	0.00014	7.54247e-05	0.766	0.8697	-0.00023	0.00015	-3e-05
GH43_37	8.0E-5	5.65685e-05	0.00016	0.000113137	0.9307	0.9804	-0.00034	0.00012	-8e-05
GT72	0.00024	0.000181491	0	0	0.08033	0.1696	0	0.00067	0.00024
GH180	0.00022	0.000183848	2.0E-5	1.17851e-05	0.7723	0.8729	-3e-05	0.00057	0.00019
GT53	0.00024	0.000212132	0	0	0.1632	0.2878	0	0.00069	0.00024
GT18	0.00024	0.000127279	0	0	0.03958	0.09802	3.0E-5	0.00052	0.00024
GH173	4.0E-5	4.47834e-05	0.00019	8.24958e-05	0.08807	0.182	-0.00034	4.0E-5	-0.00014
GT110	0.00019	0.000117851	4.0E-5	2.82843e-05	0.3673	0.5037	-3e-05	0.00043	0.00015
GT52	0.0002	0.00011078	2.0E-5	2.35702e-05	0.1338	0.2509	0	0.00042	0.00017
CBM78	0.00021	0.00017442	0	0	0.1632	0.2878	0	0.0006	0.00021
GH5_48	0.00016	9.42809e-05	6.0E-5	3.77124e-05	0.5452	0.6809	-8e-05	0.00033	0.0001
CBM36	0.00013	6.83537e-05	8.0E-5	3.29983e-05	0.6638	0.7871	-0.0001	0.0002	4.0E-5
GT65	0.00021	0.000205061	0	0	0.3449	0.4856	0	0.00062	0.00021
PL28	0.00011	7.07107e-05	9.0E-5	3.77124e-05	0.7035	0.8183	-0.00012	0.00019	2.0E-5
GT44	7.0E-5	6.83537e-05	0.00014	6.12826e-05	0.1974	0.3375	-0.00024	0.00013	-7e-05
GH13_22	0	0	0.0002	8.01388e-05	0.01922	0.05586	-0.00037	-6e-05	-0.0002
AA1_3	0.0002	8.48528e-05	0	0	0.01922	0.05586	6.0E-5	0.00038	0.0002
CBM76	0.00015	8.24958e-05	5.0E-5	4.71405e-05	0.3243	0.4856	-5e-05	0.00029	0.0001
PL2	0.00018	0.000143778	0	0	0.1632	0.2878	0	0.00049	0.00018
GT89	5.0E-5	5.18545e-05	0.00012	6.59966e-05	0.3536	0.4942	-0.00024	9.0E-5	-7e-05
CBM89	5.0E-5	3.53553e-05	0.00013	4.71405e-05	0.1228	0.2371	-0.0002	3.0E-5	-8e-05
GH178	9.0E-5	8.95669e-05	8.0E-5	8.24958e-05	1	1	-0.00025	0.00027	1.0E-5
PL15	5.0E-5	3.29983e-05	0.00013	7.54247e-05	0.6172	0.747	-0.00027	5.0E-5	-8e-05
GT47	0.00017	0.000101352	0	0	0.08033	0.1696	0	0.0004	0.00017
GH131	8.0E-5	8.24958e-05	8.0E-5	8.24958e-05	1	1	-0.00025	0.00025	2.813E-7
GT74	0.00016	0.000141421	0	0	0.1632	0.2878	0	0.00045	0.00016
GH48	3.0E-5	2.82843e-05	0.00012	7.30677e-05	0.2967	0.45	-0.00025	3.0E-5	-0.0001
GH31_20	0.00015	0.000148492	0	0	0.3449	0.4856	0	0.00044	0.00015
GH184	0.00013	8.95669e-05	2.0E-5	2.12132e-05	0.5307	0.6714	-4e-05	0.00031	0.0001
GT61	0.00012	0.000106066	2.0E-5	2.12132e-05	0.5748	0.7074	-4e-05	0.00033	0.0001
CBM58	2.0E-5	2.59272e-05	0.00012	4.94975e-05	0.09754	0.1971	-0.00021	1.0E-5	-0.0001
GH62	0.00014	0.000143778	0	0	0.3449	0.4856	0	0.00043	0.00014
GH43_13	0.00013	9.66379e-05	0	0	0.1632	0.2878	0	0.00036	0.00013
GH124	0.00011	0.000108423	2.0E-5	2.35702e-05	1	1	-5e-05	0.00033	9.0E-5
PL25	0.00013	0.000106066	0	0	0.1632	0.2878	0	0.00036	0.00013
GH43_21	5.0E-5	5.42115e-05	7.0E-5	5.18545e-05	0.6206	0.7496	-0.00016	0.00015	-2e-05
PL12_2	6.0E-5	4.00694e-05	6.0E-5	3.06413e-05	0.7723	0.8729	-0.0001	0.0001	4.115E-6
GH71	8.0E-5	5.42115e-05	3.0E-5	3.53553e-05	0.5307	0.6714	-7e-05	0.00017	5.0E-5
CBM28	4.0E-5	3.77124e-05	7.0E-5	6.83537e-05	1	1	-0.0002	0.00012	-3e-05
PL36_1	0.0001	0.000101352	0	0	0.3449	0.4856	0	0.0003	0.0001
GT49	0.0001	9.89949e-05	0	0	0.3449	0.4856	0	0.00029	0.0001
GH5_41	8.0E-5	5.65685e-05	2.0E-5	1.64992e-05	0.5307	0.6714	-3e-05	0.00018	6.0E-5
GH13_24	5.0E-5	4.47834e-05	5.0E-5	4.71405e-05	1	1	-0.00014	0.00014	-2.689e-06
GH43_30	9.0E-5	6.36396e-05	0	0	0.1632	0.2878	0	0.00023	9.0E-5
AA12	1.0E-5	1.41421e-05	7.0E-5	3.29983e-05	0.1633	0.2878	-0.00013	2.0E-5	-5e-05
GH56	8.0E-5	5.89256e-05	0	0	0.1632	0.2878	0	0.00022	8.0E-5
PL22_1	0	0	8.0E-5	4.00694e-05	0.08033	0.1696	-0.00017	0	-8e-05
PL41	1.0E-5	1.17851e-05	6.0E-5	3.29983e-05	0.148	0.2723	-0.00012	1.0E-5	-5e-05
CBM90	4.0E-5	4.00694e-05	3.0E-5	3.29983e-05	1	1	-7e-05	0.00012	1.0E-5
GH5_23	4.0E-5	3.77124e-05	3.0E-5	3.53553e-05	1	1	-0.0001	0.00011	3.029E-6
CBM17	7.0E-5	3.29983e-05	0	0	0.03958	0.09802	1.0E-5	0.00014	7.0E-5
GH149	0	0	7.0E-5	6.83537e-05	0.3449	0.4856	-0.00021	0	-7e-05
CBM97	6.0E-5	5.89256e-05	0	0	0.3449	0.4856	0	0.00017	6.0E-5
GH114	5.0E-5	4.94975e-05	0	0	0.3449	0.4856	0	0.00015	5.0E-5
GH5_16	5.0E-5	4.94975e-05	0	0	0.3449	0.4856	0	0.00015	5.0E-5
CBM52	5.0E-5	4.94975e-05	0	0	0.3449	0.4856	0	0.00015	5.0E-5
GT85	0	0	5.0E-5	4.71405e-05	0.3449	0.4856	-0.00019	0	-5e-05
GH174	5.0E-5	4.71405e-05	0	0	0.3449	0.4856	0	0.00014	5.0E-5
PL3_1	5.0E-5	4.47834e-05	0	0	0.3449	0.4856	0	0.00014	5.0E-5
GH5_27	4.0E-5	4.47834e-05	0	0	0.3449	0.4856	0	0.00013	4.0E-5
PL14_5	0	0	4.0E-5	4.24264e-05	0.3449	0.4856	-0.00013	0	-4e-05
PL6_2	4.0E-5	4.00694e-05	0	0	0.3449	0.4856	0	0.00012	4.0E-5
GH13_43	4.0E-5	3.77124e-05	0	0	0.3449	0.4856	0	0.00012	4.0E-5
GH181	0	0	4.0E-5	3.77124e-05	0.3449	0.4856	-0.00011	0	-4e-05
GH44	0	0	4.0E-5	3.77124e-05	0.3449	0.4856	-0.00011	0	-4e-05
GH51_5	4.0E-5	3.77124e-05	0	0	0.3449	0.4856	0	0.00011	4.0E-5
GH13_34	0	0	4.0E-5	3.77124e-05	0.3449	0.4856	-0.00011	0	-4e-05
CBM94	0	0	2.0E-5	1.88562e-05	0.3449	0.4856	-6e-05	0	-2e-05
