# Supplementary material for: Effects of a Novel Prebiotic and Postbiotic Dietary Supplement on Gut Microbiota, Intestinal Barrier Markers, and Inflammation in Healthy Dogs
Source: Vet Sci. 2026 Apr 24;13(5):417. doi: 10.3390/vetsci13050417 (PMC13211674; doi:10.3390/vetsci13050417)
Supplement: Supplementary file 1 [file vetsci-13-00417-s001.zip › S3__KEGG_Level3_Differential_Pathways_Day28.xlsx]

## Sheet: Filtered_Significant_Pathways
Name	Day28_C Mean(%)	Day28_C SEM	Day28_T Mean(%)	Day28_T SEM	Pvalue	Corrected pvalue	Lower ci	Upper ci	Effectsize
Biosynthesis of cofactors	3.50652	0.0279802	3.54038	0.0175669	0.03538	0.08543	-0.0937	0.03224	-0.03391
Carbon metabolism	2.21799	0.0155681	2.14968	0.0112878	0.00067	0.00391	0.03195	0.105	0.06841
Ribosome	1.89122	0.0272495	1.93504	0.0103285	0.03022	0.0757	-0.09588	0.01426	-0.04387
Quorum sensing	1.52053	0.0242891	1.40303	0.0167349	0.0006	0.00352	0.05966	0.1784	0.1174
Amino sugar and nucleotide sugar metabolism	1.38458	0.00987357	1.413	0.0100692	0.03823	0.09044	-0.05348	-0.00084	-0.02832
Aminoacyl-tRNA biosynthesis	0.89675	0.00824958	0.87524	0.00622961	0.02789	0.07468	0.00155	0.04053	0.02151
Pyruvate metabolism	0.89289	0.00873041	0.8423	0.00848057	0.00047	0.00286	0.02764	0.07461	0.05061
Peptidoglycan biosynthesis	0.85042	0.00827786	0.81563	0.00439113	0.00029	0.00191	0.01813	0.0532	0.03481
Galactose metabolism	0.82119	0.00663266	0.78352	0.00757783	0.00023	0.00161	0.02126	0.05835	0.03767
Alanine aspartate and glutamate metabolism	0.75898	0.00638282	0.79612	0.0070145	0.00204	0.00904	-0.05724	-0.0175	-0.03711
Mismatch repair	0.74598	0.0117592	0.71143	0.00748119	0.02789	0.07468	0.00917	0.06173	0.03456
Fructose and mannose metabolism	0.72758	0.011903	0.69298	0.00828022	0.02789	0.07468	0.01079	0.06366
Glycine serine and threonine metabolism	0.63649	0.0100503	0.67031	0.00498746	0.00204	0.00904	-0.05758	-0.01344	-0.03382
Porphyrin metabolism	0.67058	0.0222409	0.56757	0.0214913	0.00621	0.02158	0.04656	0.1628	0.103
Riboflavin metabolism	0.4973	0.00925603	0.52866	0.00933852	0.03022	0.0757	-0.05794	-0.00639	-0.03137
Propanoate metabolism	0.50833	0.0170861	0.4595	0.00674344	0.00147	0.00701	0.01767	0.08799	0.04886
Thiamine metabolism	0.47374	0.00329983	0.48909	0.00283786	0.00095	0.00512	-0.02415	-0.00678	-0.01535
Phenylalanine tyrosine and tryptophan biosynthesis	0.43948	0.00807752	0.48759	0.0090109	0.00095	0.00512	-0.07192	-0.02555	-0.04811
Folate biosynthesis	0.44334	0.0101234	0.47799	0.00976986	0.00227	0.00959	-0.06171	-0.00547	-0.03464
Glyoxylate and dicarboxylate metabolism	0.44866	0.00618011	0.47191	0.00432985	0.00905	0.02928	-0.03815	-0.00855	-0.02325
Bacterial secretion system	0.44274	0.00512652	0.46573	0.00541879	0.00463	0.01713	-0.03719	-0.00888	-0.02298
Glycerolipid metabolism	0.46308	0.00873277	0.43142	0.00653602	0.00227	0.00959	0.01215	0.05232	0.03167
Pantothenate and CoA biosynthesis	0.41778	0.00614004	0.43926	0.00225331	0.00164	0.00774	-0.03487	-0.00907	-0.02149
beta-Lactam resistance	0.39886	0.00705928	0.44185	0.00615183	0.00029	0.00191	-0.0595	-0.02368	-0.043
Terpenoid backbone biosynthesis	0.40398	0.00322441	0.42663	0.00322441	0.00011	0.00085	-0.03058	-0.01381	-0.02265
RNA degradation	0.39261	0.00489554	0.4163	0.00317491	0.00026	0.00174	-0.03472	-0.01172	-0.02368
D-Amino acid metabolism	0.39692	0.00559793	0.37458	0.00474704	0.01842	0.05298	0.0081	0.0366	0.02234
Arginine biosynthesis	0.36847	0.00629325	0.38396	0.00467162	0.04453	0.1017	-0.03093	-0.00109	-0.01549
Citrate cycle (TCA cycle)	0.29386	0.00601512	0.32479	0.00509824	0.00132	0.00648	-0.04617	-0.01671	-0.03093
Lipopolysaccharide biosynthesis	0.22698	0.0244541	0.35001	0.0178521	0.0002	0.00149	-0.1775	-0.0681	-0.123
Other glycan degradation	0.20471	0.00540937	0.24856	0.00703807	0.00011	0.00085	-0.06007	-0.02674	-0.04384
Flagellar assembly	0.19936	0.0128646	0.22704	0.005572	0.03538	0.08543	-0.05447	0.00207	-0.02767
Degradation of aromatic compounds	0.16673	0.00561678	0.15127	0.00416014	0.01189	0.03745	0.00144	0.02796	0.01546
Benzoate degradation	0.15233	0.00284728	0.16329	0.00196811	0.00563	0.02004	-0.01702	-0.00443	-0.01095
Salmonella infection	0.14521	0.00295571	0.15997	0.00174184	0.00014	0.00103	-0.02127	-0.00801	-0.01474
C5-Branched dibasic acid metabolism	0.14622	0.00518545	0.15272	0.00168999	0.03271	0.07981	-0.01651	0.00532	-0.00652
Plant-pathogen interaction	0.14037	0.00792431	0.15586	0.00395744	0.00511	0.01846	-0.03315	0.00332	-0.01549
Inositol phosphate metabolism	0.15117	0.00522081	0.13894	0.00157921	0.02005	0.05662	0.00303	0.0238	0.01223
Ubiquinone and other terpenoid-quinone biosynthesis	0.12574	0.00497332	0.16271	0.00623904	0.00014	0.00103	-0.0519	-0.02195	-0.03698
Ascorbate and aldarate metabolism	0.15543	0.00652895	0.13142	0.00227924	0.00033	0.00213	0.01269	0.03876	0.02401
Tuberculosis	0.13075	0.00147314	0.12353	0.00101352	0.0006	0.00352	0.00364	0.01047	0.00722
Taurine and hypotaurine metabolism	0.13132	0.00236174	0.12172	0.00181255	0.00204	0.00904	0.00381	0.01545	0.0096
NOD-like receptor signaling pathway	0.10585	0.00240652	0.11936	0.00187619	0.00026	0.00174	-0.01922	-0.00737	-0.01353
Necroptosis	0.11306	0.00304763	0.10448	0.00168763	0.03271	0.07981	0.00236	0.01586	0.00857
Diabetic cardiomyopathy	0.10301	0.00291799	0.09456	0.00249844	0.02789	0.07468	0.00049	0.01575	0.00846
MicroRNAs in cancer	0.08769	0.00270822	0.10007	0.00324562	0.00825	0.02706	-0.01977	-0.004	-0.01238
Chloroalkane and chloroalkene degradation	0.09173	0.00210718	0.08042	0.00236409	0.00147	0.00701	0.00532	0.01735	0.01132
Phosphatidylinositol signaling system	0.08757	0.00133879	0.08383	0.000909811	0.04128	0.09571	0.00086	0.00692	0.00375
Novobiocin biosynthesis	0.07844	0.00228867	0.09119	0.00173477	0.00026	0.00174	-0.01844	-0.00741	-0.01276
Legionellosis	0.08181	0.00248666	0.0865	0.00144957	0.04128	0.09571	-0.00974	0.001	-0.0047
Glycosaminoglycan degradation	0.07713	0.00371702	0.08897	0.00350489	0.04453	0.1017	-0.022	-0.00228	-0.01184
Secondary bile acid biosynthesis	0.08674	0.00234052	0.0761	0.00244423	0.00751	0.02554	0.00454	0.01689	0.01064
Tryptophan metabolism	0.08172	0.00147078	0.07244	0.00265872	0.01301	0.04013	0.00369	0.01568	0.00927
Longevity regulating pathway - multiple species	0.06164	0.00169234	0.07283	0.00222032	0.00075	0.00418	-0.01654	-0.00565	-0.01119
Tropane piperidine and pyridine alkaloid biosynthesis	0.05966	0.00160749	0.06562	0.00110309	0.00825	0.02706	-0.00997	-0.00251	-0.00596
Pertussis	0.04972	0.00604576	0.07063	0.00385609	0.00047	0.00286	-0.03378	-0.00653	-0.0209
Primary immunodeficiency	0.05546	0.00128458	0.05174	0.000888598	0.01301	0.04013	0.00077	0.00687	0.00372
Naphthalene degradation	0.05704	0.00195161	0.04754	0.00210246	0.00227	0.00959	0.00422	0.01475	0.00949
Epithelial cell signaling in Helicobacter pylori infection	0.05686	0.00197047	0.04772	0.00139771	0.00118	0.00593	0.00479	0.0139	0.00914
Chemical carcinogenesis - reactive oxygen species	0.0549	0.0028355	0.04381	0.00131758	0.00183	0.00845	0.0051	0.01728	0.01109
O-Antigen repeat unit biosynthesis	0.04454	0.00168056	0.0523	0.00231224	0.00563	0.02004	-0.01333	-0.00213	-0.00775
Thermogenesis	0.04337	0.00262337	0.05336	0.00177012	0.00343	0.01389	-0.01628	-0.00352	-0.00999
Biosynthesis of vancomycin group antibiotics	0.04519	0.00128693	0.0495	0.000655252	0.00379	0.01473	-0.0068	-0.00148	-0.00431
Penicillin and cephalosporin biosynthesis	0.04067	0.00150142	0.04716	0.00165699	0.00825	0.02706	-0.01074	-0.00234	-0.00649
Nitrotoluene degradation	0.05058	0.00466219	0.02998	0.00211661	0.00023	0.00161	0.01074	0.03155	0.0206
Isoquinoline alkaloid biosynthesis	0.03815	0.000756604	0.04175	0.000763675	0.00621	0.02158	-0.00565	-0.00155	-0.0036
Various types of N-glycan biosynthesis	0.03364	0.00178191	0.03984	0.00201525	0.01301	0.04013	-0.01128	-0.00132	-0.0062
Amoebiasis	0.03737	0.00131758	0.03418	0.00111016	0.03022	0.0757	-0.00015	0.00646	0.0032
Meiosis - yeast	0.02678	0.00216139	0.03546	0.00110309	0.00309	0.01265	-0.01343	-0.00364	-0.00868
Phenylpropanoid biosynthesis	0.03239	0.000987592	0.02918	0.000568042	0.01842	0.05298	0.00128	0.00539	0.00321
Biosynthesis of unsaturated fatty acids	0.02792	0.00183141	0.0233	0.000997021	0.01087	0.03445	0.00088	0.00881	0.00463
Limonene degradation	0.02752	0.00137414	0.02347	0.00115023	0.048	0.1065	0.00067	0.00743	0.00405
Autophagy - yeast	0.0268	0.0010913	0.02217	0.00115966	0.00992	0.03189	0.00196	0.00771	0.00463
Antigen processing and presentation	0.01783	0.000624611	0.02003	0.000544472	0.02005	0.05662	-0.00372	-0.0006	-0.0022
Phenazine biosynthesis	0.01515	0.000987592	0.02176	0.0014425	0.00147	0.00701	-0.00985	-0.00348	-0.0066
Retrograde endocannabinoid signaling	0.02202	0.00139771	0.01477	0.00086267	0.00012	0.00096	0.0042	0.01044	0.00725
Progesterone-mediated oocyte maturation	0.0171	0.00050676	0.01867	0.000452548	0.04128	0.09571	-0.00293	-0.00028	-0.00156
Th17 cell differentiation	0.01692	0.000509117	0.01859	0.000511474	0.03022	0.0757	-0.00302	-0.00018	-0.00166
IL-17 signaling pathway	0.01667	0.000518545	0.01826	0.000454905	0.03022	0.0757	-0.00292	-0.00021	-0.00159
Spinocerebellar ataxia	0.01327	0.00181726	0.01728	0.000907454	0.00118	0.00593	-0.00784	0.00027	-0.00401
Prion disease	0.01853	0.00208361	0.01123	0.00107245	0.00075	0.00418	0.00306	0.01243	0.0073
Xylene degradation	0.01724	0.00187619	0.01242	0.000766032	0.0218	0.06084	0.00078	0.00867	0.00481
Pancreatic secretion	0.01173	0.000968736	0.01733	0.00179369	0.03271	0.07981	-0.00983	-0.00189	-0.0056
Longevity regulating pathway	0.012	0.000905097	0.0167	0.000836743	0.00106	0.00548	-0.00697	-0.00248	-0.0047
Salivary secretion	0.01119	0.000900383	0.01602	0.00156978	0.03823	0.09044	-0.00852	-0.00125	-0.00483
Regulation of lipolysis in adipocytes	0.01341	0.000634039	0.01122	0.000615183	0.03022	0.0757	0.00042	0.00391	0.00219
Synaptic vesicle cycle	0.0111	0.00132229	0.01351	0.000742462	0.00379	0.01473	-0.00518	0.00079	-0.0024
Endocytosis	0.00881	0.000716535	0.00559	0.000502046	0.00419	0.01588	0.00145	0.00484	0.00322
Influenza A	0.006	0.00070475	0.008	0.00033234	0.01842	0.05298	-0.00347	-0.0004	-0.00201
Spliceosome	0.00543	0.0005539	0.0084	0.000624611	0.00106	0.00548	-0.00463	-0.00132	-0.00297
Viral life cycle - HIV-1	0.00762	0.000919239	0.005	0.000252201	0.01087	0.03445	0.00075	0.00445	0.00262
Steroid degradation	0.0047	0.000711821	0.00661	0.000539758	0.03022	0.0757	-0.00349	-0.00023	-0.00192
Steroid hormone biosynthesis	0.00392	0.000634039	0.00707	0.000761318	0.00825	0.02706	-0.00504	-0.00129	-0.00315
Flavone and flavonol biosynthesis	0.00358	0.000367696	0.00546	0.000339411	0.00227	0.00959	-0.00284	-0.0009	-0.00188
Ras signaling pathway	0.00513	0.000433692	0.00345	0.000296985	0.00379	0.01473	0.00074	0.00271	0.00168
Alcoholism	0.00353	0.000426621	0.0049	0.000384195	0.01691	0.05018	-0.00248	-0.00025	-0.00137
Biosynthesis of type II polyketide products	0.00297	0.000405408	0.00488	0.000280486	0.00379	0.01473	-0.00284	-0.00096	-0.00191
Olfactory transduction	0.00613	0.00155799	0.00168	0.000476119	0.00227	0.00959	0.00178	0.00768	0.00445
Sphingolipid signaling pathway	0.00416	0.00033234	0.00315	0.000256915	0.03022	0.0757	0.00022	0.0018	0.00101
Measles	0.0045	0.000801388	0.00282	0.000209775	0.03823	0.09044	0.0003	0.00351	0.00168
ATP-dependent chromatin remodeling	0.00279	0.000301699	0.00436	0.00041955	0.00419	0.01588	-0.00259	-0.00059	-0.00157
Cardiac muscle contraction	0.00442	0.000667037	0.00267	0.000403051	0.03271	0.07981	0.00014	0.00323	0.00175
Biosynthesis of various other secondary metabolites	0.00417	0.000596327	0.00272	0.000190919	0.02571	0.07132	0.00031	0.00269	0.00145
Pancreatic cancer	0.00384	0.000341768	0.00286	0.000202704	0.01842	0.05298	0.00029	0.00178	0.00099
Arachidonic acid metabolism	0.0024	0.000337054	0.00429	0.000629325	0.02789	0.07468	-0.00336	-0.00059	-0.00189
Fc gamma R-mediated phagocytosis	0.00376	0.000322912	0.0029	0.000216846	0.03271	0.07981	0.00017	0.00166	0.00086
Non-alcoholic fatty liver disease	0.00405	0.000636396	0.00241	0.000348839	0.01421	0.04299	0.00033	0.00298	0.00164
Ubiquitin mediated proteolysis	0.00478	0.00111487	0.00163	0.000362981	0.00118	0.00593	0.00122	0.00554	0.00315
Parathyroid hormone synthesis secretion and action	0.00353	0.000318198	0.00273	0.000188562	0.03022	0.0757	0.00014	0.00159	0.0008
GnRH signaling pathway	0.00352	0.000315841	0.00272	0.000207418	0.04453	0.1017	0.00013	0.0016	0.0008
Cholesterol metabolism	0.00356	0.000367696	0.00265	0.000160278	0.048	0.1065	0.00018	0.00168	0.00091
African trypanosomiasis	0.00362	0.000464333	0.00219	0.000117851	0.00309	0.01265	0.00062	0.00247	0.00143
Lipoarabinomannan (LAM) biosynthesis	0.00205	0.000275772	0.00368	0.00035591	0.00132	0.00648	-0.00242	-0.00072	-0.00164
RIG-I-like receptor signaling pathway	0.00404	0.000754247	0.00151	0.000329983	0.00014	0.00103	0.00105	0.00429	0.00252
Nucleocytoplasmic transport	0.00363	0.000638753	0.00187	0.000348839	0.04128	0.09571	0.00042	0.00322	0.00177
Toluene degradation	0.00339	0.000579828	0.00151	0.000249844	0.00683	0.0234	0.00072	0.00318	0.00188
Mitophagy - animal	0.00365	0.00118087	0.00098	0.000292271	0.00511	0.01846	0.00072	0.00511	0.00267
Renin-angiotensin system	0.00106	0.000117851	0.00227	0.000256915	0.00047	0.00286	-0.00176	-0.00069	-0.00121
Vibrio cholerae infection	0.0022	0.000603398	0.00051	8.24958e-05	0.00106	0.00548	0.0006	0.00288	0.00168
Colorectal cancer	0.00121	0.000254558	0.00146	0.000148492	0.03823	0.09044	-0.00074	0.00033	-0.00025
Bile secretion	0.00157	0.000186205	0.00089	8.01388e-05	0.00621	0.02158	0.00028	0.00109	0.00068
NF-kappa B signaling pathway	0.00192	0.00061754	0.00039	0.000148492	0.00204	0.00904	0.00045	0.00285	0.00153
Insulin secretion	0.00072	0.000162635	0.00138	0.00024513	0.02789	0.07468	-0.00122	-0.00011	-0.00066
Toll-like receptor signaling pathway	0.00137	0.000219203	0.00061	0.000103709	0.00075	0.00418	0.00034	0.00127	0.00076
p53 signaling pathway	0.00083	0.000266344	0.00113	0.000150849	0.00683	0.0234	-0.00086	0.00039	-0.0003
Bladder cancer	0.00125	0.000193276	0.00069	8.24958e-05	0.048	0.1065	0.0002	0.00097	0.00056
Vasopressin-regulated water reabsorption	0.00083	0.000131993	0.00104	6.36396e-05	0.048	0.1065	-0.00048	7.0E-5	-0.00021
Cortisol synthesis and secretion	0.00121	0.000169706	0.00061	4.94975e-05	0.00463	0.01713	0.00026	0.00093	0.0006
Viral myocarditis	0.00081	0.000296985	0.00096	0.000143778	0.01421	0.04299	-0.00072	0.00054	-0.00015
Systemic lupus erythematosus	0.00151	0.000874455	0.00018	4.24264e-05	0.00279	0.01172	0.00023	0.00321	0.00134
Cytokine-cytokine receptor interaction	0.00147	0.000544472	0.00021	0.000124922	0.00183	0.00845	0.00033	0.00239	0.00126
Cutin suberine and wax biosynthesis	0.00115	0.000150849	0.00051	5.42115e-05	0.00106	0.00548	0.00034	0.00094	0.00064
Chemokine signaling pathway	0.00096	0.000205061	0.00043	7.07107e-05	0.00825	0.02706	0.00017	0.00104	0.00053
Type I polyketide structures	0.00055	7.30677e-05	0.00079	8.48528e-05	0.048	0.1065	-0.00046	-4e-05	-0.00024
Apoptosis - multiple species	0.00047	0.000214489	0.00087	0.000146135	0.00023	0.00161	-0.00082	0.00015	-0.0004
Cholinergic synapse	0.00087	0.000209775	0.00036	5.65685e-05	0.01421	0.04299	0.00014	0.00097	0.00051
Th1 and Th2 cell differentiation	0.00078	0.000172063	0.00039	0.000172063	0.00379	0.01473	-0.00012	0.00085	0.00039
Leishmaniasis	0.00082	0.000259272	0.00028	5.18545e-05	0.00419	0.01588	0.00014	0.00118	0.00054
Taste transduction	0.00033	0.000108423	0.00072	0.000160278	0.00463	0.01713	-0.00076	5.661E-8	-0.0004
Transcriptional misregulation in cancer	0.00072	0.000186205	0.00028	5.42115e-05	0.03022	0.0757	0.0001	0.00086	0.00044
Aflatoxin biosynthesis	0.00064	0.000124922	0.0003	4.94975e-05	0.01842	0.05298	0.0001	0.00063	0.00034
Morphine addiction	0.00073	0.000214489	0.00015	4.47834e-05	0.00047	0.00286	0.00023	0.00102	0.00058
Polycyclic aromatic hydrocarbon degradation	0.00016	4.24264e-05	0.00059	9.89949e-05	0.00075	0.00418	-0.00065	-0.00023	-0.00043
Ovarian steroidogenesis	0.00049	0.000120208	0.00014	3.29983e-05	0.00511	0.01846	0.00013	0.00061	0.00035
Hippo signaling pathway - fly	0.00037	0.000108423	0.00012	2.59272e-05	0.01548	0.04654	8.0E-5	0.0005	0.00025
Hematopoietic cell lineage	0.00033	6.12826e-05	0.00014	2.59272e-05	0.00905	0.02928	7.0E-5	0.00032	0.00019
Inflammatory bowel disease	0.00031	8.48528e-05	0.00012	3.06413e-05	0.0218	0.06084	4.0E-5	0.00038	0.00019
Autoimmune thyroid disease	0.00028	0.00011078	4.0E-5	1.88562e-05	0.02871	0.0757	5.0E-5	0.00047	0.00024
Allograft rejection	0.00022	8.72098e-05	3.0E-5	1.41421e-05	0.02871	0.0757	4.0E-5	0.0004	0.00019
Cell adhesion molecules	0.00022	0.000150849	2.0E-5	1.17851e-05	0.04852	0.1072	2.958E-6	0.00052	0.00019
Intestinal immune network for IgA production	0.00021	8.24958e-05	3.0E-5	1.17851e-05	0.01654	0.04942	5.0E-5	0.00036	0.00019
Asthma	0.00018	6.36396e-05	3.0E-5	1.17851e-05	0.01973	0.0564	4.0E-5	0.00029	0.00016
Clavulanic acid biosynthesis	0.00016	6.12826e-05	1.0E-5	2.35702e-06	0.0004	0.00255	5.0E-5	0.00028	0.00014
Nicotine addiction	0.00011	3.06413e-05	2.0E-5	4.71405e-06	0.00299	0.01243	3.0E-5	0.00015	8.0E-5
Maturity onset diabetes of the young	1.0E-5	4.71405e-06	1.01452E-6	5.71116e-07	0.04577	0.104	1.916E-6	2.0E-5	1.0E-5

## Sheet: Unfiltered_Raw_Data
Name	con_28-Mean(%)	con_28-Sd(%)	epg_28-Mean(%)	epg_28-Sd(%)	Pvalue	Corrected pvalue	Lower ci	Upper ci	Effectsize
Metabolic pathways	18.1746	0.09881	18.3177	0.0892	8.0E-5	0.00069	-0.2044	-0.08395	-0.1437
Biosynthesis of secondary metabolites	7.34995	0.13772	7.61014	0.11825	4.156E-6	6.0E-5	-0.3424	-0.176	-0.2602
Microbial metabolism in diverse environments	3.91164	0.10055	3.75951	0.07548	4.0E-5	0.00041	0.09535	0.2094	0.1521
Biosynthesis of cofactors	3.50652	0.11871	3.54038	0.07453	0.03538	0.08543	-0.0937	0.03224	-0.03391
Biosynthesis of amino acids	3.07137	0.13366	3.14395	0.07592	0.0791	0.1549	-0.1436	-0.00929	-0.07247
ABC transporters	2.81135	0.14504	2.3742	0.17627	6.258E-7	4.0E-5	0.3406	0.543	0.4371
Two-component system	2.22626	0.11288	2.15445	0.08536	0.05168	0.112	0.00725	0.136	0.0718
Carbon metabolism	2.21799	0.06605	2.14968	0.04789	0.00067	0.00391	0.03195	0.105	0.06841
Ribosome	1.89122	0.11561	1.93504	0.04382	0.03022	0.0757	-0.09588	0.01426	-0.04387
Purine metabolism	1.73153	0.06273	1.71758	0.05318	0.788	0.8891	-0.02248	0.05138	0.01402
Nucleotide metabolism	1.60513	0.07385	1.61393	0.05537	0.6925	0.8088	-0.04946	0.0308	-0.00882
Quorum sensing	1.52053	0.10305	1.40303	0.071	0.0006	0.00352	0.05966	0.1784	0.1174
Amino sugar and nucleotide sugar metabolism	1.38458	0.04189	1.413	0.04272	0.03823	0.09044	-0.05348	-0.00084	-0.02832
Pyrimidine metabolism	1.31906	0.04317	1.34118	0.03441	0.2354	0.3645	-0.04669	0.00355	-0.02193
Biosynthesis of nucleotide sugars	1.17495	0.07537	1.31422	0.05579	1.0E-5	0.00012	-0.1792	-0.09393	-0.1394
Glycolysis / Gluconeogenesis	1.06307	0.03387	1.05492	0.0502	0.5166	0.6724	-0.01708	0.03464	0.00808
Starch and sucrose metabolism	1.06638	0.05171	1.04808	0.05425	0.2614	0.3967	-0.01395	0.0528	0.01826
Cysteine and methionine metabolism	0.94486	0.06086	0.95752	0.02669	0.716	0.832	-0.0474	0.01456	-0.01264
Homologous recombination	0.89802	0.05051	0.90862	0.02251	0.6464	0.7824	-0.036	0.01396	-0.01057
Aminoacyl-tRNA biosynthesis	0.89675	0.035	0.87524	0.02643	0.02789	0.07468	0.00155	0.04053	0.02151
Pyruvate metabolism	0.89289	0.03704	0.8423	0.03598	0.00047	0.00286	0.02764	0.07461	0.05061
Peptidoglycan biosynthesis	0.85042	0.03512	0.81563	0.01863	0.00029	0.00191	0.01813	0.0532	0.03481
Oxidative phosphorylation	0.8496	0.04838	0.79202	0.02719	4.0E-5	0.00041	0.03449	0.0833	0.05758
Galactose metabolism	0.82119	0.02814	0.78352	0.03215	0.00023	0.00161	0.02126	0.05835	0.03767
Alanine aspartate and glutamate metabolism	0.75898	0.02708	0.79612	0.02976	0.00204	0.00904	-0.05724	-0.0175	-0.03711
Pentose phosphate pathway	0.78159	0.01288	0.71991	0.03175	7.367E-7	4.0E-5	0.04661	0.07633	0.06169
Phosphotransferase system (PTS)	0.8557	0.08229	0.64392	0.09831	1.018E-6	4.0E-5	0.154	0.2695	0.2118
Mismatch repair	0.74598	0.04989	0.71143	0.03174	0.02789	0.07468	0.00917	0.06173	0.03456
Fructose and mannose metabolism	0.72758	0.0505	0.69298	0.03513	0.02789	0.07468	0.01079	0.06366
Methane metabolism	0.67213	0.02437	0.66377	0.02212	0.2354	0.3645	-0.00587	0.02256	0.00837
DNA replication	0.66247	0.05613	0.65158	0.03083	0.4383	0.6007	-0.01696	0.04179	0.01091
Glycine serine and threonine metabolism	0.63649	0.04264	0.67031	0.02116	0.00204	0.00904	-0.05758	-0.01344	-0.03382
2-Oxocarboxylic acid metabolism	0.62963	0.05183	0.64963	0.02332	0.15	0.2579	-0.04576	0.00489	-0.01999
Carbon fixation pathways in prokaryotes	0.63025	0.02664	0.63034	0.0196	0.716	0.832	-0.01472	0.01533	-7e-05
O-Antigen nucleotide sugar biosynthesis	0.58029	0.04012	0.67353	0.03379	1.921E-6	4.0E-5	-0.1165	-0.06942	-0.09323
Porphyrin metabolism	0.67058	0.09436	0.56757	0.09118	0.00621	0.02158	0.04656	0.1628	0.103
Glycerophospholipid metabolism	0.60965	0.0329	0.60671	0.01268	0.6464	0.7824	-0.01169	0.02089	0.00295
Lysine biosynthesis	0.53009	0.03772	0.54268	0.01411	0.4383	0.6007	-0.0314	0.00501	-0.0126
Nicotinate and nicotinamide metabolism	0.53401	0.02705	0.53696	0.01817	0.6693	0.7956	-0.01689	0.0119	-0.00294
Riboflavin metabolism	0.4973	0.03927	0.52866	0.03962	0.03022	0.0757	-0.05794	-0.00639	-0.03137
Protein export	0.49302	0.0133	0.49455	0.01257	0.6016	0.7437	-0.01006	0.00694	-0.00153
Teichoic acid biosynthesis	0.48226	0.07833	0.49299	0.04759	0.6693	0.7956	-0.05185	0.03167	-0.01072
Cell cycle - Caulobacter	0.48082	0.02433	0.49048	0.00937	0.6016	0.7437	-0.02174	0.00167	-0.00966
Propanoate metabolism	0.50833	0.07249	0.4595	0.02861	0.00147	0.00701	0.01767	0.08799	0.04886
Thiamine metabolism	0.47374	0.014	0.48909	0.01204	0.00095	0.00512	-0.02415	-0.00678	-0.01535
Butanoate metabolism	0.48337	0.05234	0.4743	0.02688	0.5583	0.7148	-0.01948	0.0352	0.00908
Phenylalanine tyrosine and tryptophan biosynthesis	0.43948	0.03427	0.48759	0.03823	0.00095	0.00512	-0.07192	-0.02555	-0.04811
Folate biosynthesis	0.44334	0.04295	0.47799	0.04145	0.00227	0.00959	-0.06171	-0.00547	-0.03464
Glyoxylate and dicarboxylate metabolism	0.44866	0.02622	0.47191	0.01837	0.00905	0.02928	-0.03815	-0.00855	-0.02325
One carbon pool by folate	0.45735	0.0291	0.45401	0.00887	0.5583	0.7148	-0.00918	0.01625	0.00334
Bacterial secretion system	0.44274	0.02175	0.46573	0.02299	0.00463	0.01713	-0.03719	-0.00888	-0.02298
Drug metabolism - other enzymes	0.45053	0.02216	0.45352	0.01407	0.6464	0.7824	-0.01505	0.00964	-0.00298
Carbon fixation in photosynthetic organisms	0.45371	0.02155	0.44799	0.01315	0.788	0.8891	-0.00529	0.01737	0.00572
Glycerolipid metabolism	0.46308	0.03705	0.43142	0.02773	0.00227	0.00959	0.01215	0.05232	0.03167
Photosynthesis	0.46427	0.03572	0.41502	0.0242	8.0E-5	0.00069	0.03048	0.06851	0.04928
Fatty acid metabolism	0.44466	0.05011	0.43085	0.04756	0.2114	0.3374	-0.02019	0.04594	0.01379
Pantothenate and CoA biosynthesis	0.41778	0.02605	0.43926	0.00956	0.00164	0.00774	-0.03487	-0.00907	-0.02149
beta-Lactam resistance	0.39886	0.02995	0.44185	0.0261	0.00029	0.00191	-0.0595	-0.02368	-0.043
Terpenoid backbone biosynthesis	0.40398	0.01368	0.42663	0.01368	0.00011	0.00085	-0.03058	-0.01381	-0.02265
Pentose and glucuronate interconversions	0.40106	0.03965	0.41356	0.01953	0.1687	0.2818	-0.03154	0.00695	-0.01251
RNA degradation	0.39261	0.02077	0.4163	0.01347	0.00026	0.00174	-0.03472	-0.01172	-0.02368
Base excision repair	0.40776	0.02775	0.39921	0.02065	0.4383	0.6007	-0.00705	0.02372	0.00855
Fatty acid biosynthesis	0.40079	0.03974	0.39388	0.04232	0.4964	0.659	-0.01731	0.03216	0.00692
D-Amino acid metabolism	0.39692	0.02375	0.37458	0.02014	0.01842	0.05298	0.0081	0.0366	0.02234
Arginine biosynthesis	0.36847	0.0267	0.38396	0.01982	0.04453	0.1017	-0.03093	-0.00109	-0.01549
Streptomycin biosynthesis	0.35072	0.02145	0.39886	0.01516	6.258E-7	4.0E-5	-0.0596	-0.0359	-0.04813
Cationic antimicrobial peptide (CAMP) resistance	0.35842	0.04312	0.37118	0.02376	0.0791	0.1549	-0.03557	0.00976	-0.01276
Vancomycin resistance	0.39049	0.0264	0.33173	0.02248	1.921E-6	4.0E-5	0.04353	0.07456	0.05876
Arginine and proline metabolism	0.3579	0.01987	0.3536	0.01344	0.8371	0.9114	-0.0059	0.01577	0.0043
Biofilm formation - Escherichia coli	0.34641	0.0334	0.335	0.01005	0.2001	0.3215	-0.00357	0.02664	0.01141
Citrate cycle (TCA cycle)	0.29386	0.02552	0.32479	0.02163	0.00132	0.00648	-0.04617	-0.01671	-0.03093
Selenocompound metabolism	0.32408	0.01182	0.29421	0.01704	1.0E-5	0.0001	0.02107	0.03926	0.02986
Histidine metabolism	0.30761	0.02581	0.3081	0.0314	0.7637	0.8766	-0.01986	0.01879	-0.00048
Sulfur metabolism	0.30764	0.0238	0.29267	0.02441	0.09671	0.1795	0.00042	0.0308	0.01499
Lipopolysaccharide biosynthesis	0.22698	0.10375	0.35001	0.07574	0.0002	0.00149	-0.1775	-0.0681	-0.123
Biofilm formation - Vibrio cholerae	0.28421	0.01827	0.28672	0.00947	0.5373	0.6955	-0.01138	0.00629	-0.00252
Nucleotide excision repair	0.30192	0.0217	0.26553	0.01521	1.0E-5	0.00012	0.02488	0.04901	0.03639
Biotin metabolism	0.27856	0.03058	0.27264	0.02365	0.4572	0.6248	-0.0116	0.02363	0.00593
Sulfur relay system	0.27966	0.01786	0.23671	0.03042	9.0E-5	0.00078	0.02779	0.05991	0.04294
Polyketide sugar unit biosynthesis	0.22622	0.02871	0.27919	0.01763	4.836E-6	7.0E-5	-0.06756	-0.03852	-0.05295
Nitrogen metabolism	0.25212	0.02165	0.24312	0.01031	0.1173	0.2071	-0.00095	0.02058	0.00901
Exopolysaccharide biosynthesis	0.21226	0.02165	0.27137	0.0236	6.258E-7	4.0E-5	-0.07338	-0.04402	-0.05911
Valine leucine and isoleucine biosynthesis	0.23827	0.03369	0.24302	0.01011	0.4765	0.6418	-0.02035	0.01044	-0.00475
Other glycan degradation	0.20471	0.02295	0.24856	0.02986	0.00011	0.00085	-0.06007	-0.02674	-0.04384
Central carbon metabolism in cancer	0.21421	0.03681	0.22024	0.03407	0.6693	0.7956	-0.02715	0.01868	-0.00603
Flagellar assembly	0.19936	0.05458	0.22704	0.02364	0.03538	0.08543	-0.05447	0.00207	-0.02767
HIF-1 signaling pathway	0.2139	0.02032	0.20948	0.02187	0.5798	0.7274	-0.00862	0.0187	0.00442
Sphingolipid metabolism	0.18471	0.02152	0.2338	0.02931	1.0E-5	0.00011	-0.0655	-0.03276	-0.04909
Glucagon signaling pathway	0.20458	0.02451	0.19833	0.02843	0.5166	0.6724	-0.01112	0.02288	0.00626
Monobactam biosynthesis	0.18856	0.02003	0.19008	0.00884	0.937	0.9681	-0.01199	0.00735	-0.00154
Longevity regulating pathway - worm	0.17952	0.00747	0.17863	0.00923	0.9874	0.9916	-0.00409	0.00672	0.0009
Acarbose and validamycin biosynthesis	0.15712	0.02499	0.18704	0.00933	7.0E-5	0.00065	-0.04125	-0.01777	-0.02993
RNA polymerase	0.18191	0.02395	0.15803	0.00703	3.568E-6	6.0E-5	0.01399	0.03555	0.0239
Biofilm formation - Pseudomonas aeruginosa	0.14794	0.01268	0.17749	0.01906	5.0E-5	0.00045	-0.03994	-0.0196	-0.02952
Phenylalanine metabolism	0.16283	0.01884	0.15977	0.01056	0.937	0.9681	-0.00528	0.0123	0.00306
Cyanoamino acid metabolism	0.14807	0.01458	0.1718	0.0103	1.0E-5	0.00014	-0.03158	-0.01621	-0.02372
Degradation of aromatic compounds	0.16673	0.02383	0.15127	0.01765	0.01189	0.03745	0.00144	0.02796	0.01546
Benzoate degradation	0.15233	0.01208	0.16329	0.00835	0.00563	0.02004	-0.01702	-0.00443	-0.01095
Salmonella infection	0.14521	0.01254	0.15997	0.00739	0.00014	0.00103	-0.02127	-0.00801	-0.01474
Glutathione metabolism	0.15797	0.02569	0.14436	0.01445	0.05168	0.112	0.0005	0.02773	0.01363
Fatty acid degradation	0.1498	0.01507	0.15045	0.01175	0.5798	0.7274	-0.0096	0.00829	-0.00064
C5-Branched dibasic acid metabolism	0.14622	0.022	0.15272	0.00717	0.03271	0.07981	-0.01651	0.00532	-0.00652
Plant-pathogen interaction	0.14037	0.03362	0.15586	0.01679	0.00511	0.01846	-0.03315	0.00332	-0.01549
Inositol phosphate metabolism	0.15117	0.02215	0.13894	0.0067	0.02005	0.05662	0.00303	0.0238	0.01223
Ubiquinone and other terpenoid-quinone biosynthesis	0.12574	0.0211	0.16271	0.02647	0.00014	0.00103	-0.0519	-0.02195	-0.03698
Tyrosine metabolism	0.14342	0.01784	0.14379	0.00891	0.9621	0.979	-0.01036	0.0082	-0.00038
Ascorbate and aldarate metabolism	0.15543	0.0277	0.13142	0.00967	0.00033	0.00213	0.01269	0.03876	0.02401
Antifolate resistance	0.13927	0.01603	0.14215	0.0113	0.09052	0.1694	-0.01101	0.00664	-0.00288
Fluid shear stress and atherosclerosis	0.12628	0.00737	0.14655	0.01076	3.568E-6	6.0E-5	-0.02629	-0.01425	-0.02027
Lysosome	0.11387	0.02253	0.14966	0.02653	8.0E-5	0.00069	-0.05128	-0.02059	-0.03579
Prodigiosin biosynthesis	0.135	0.01336	0.12717	0.01213	0.07384	0.149	-0.00013	0.01538	0.00784
Tuberculosis	0.13075	0.00625	0.12353	0.0043	0.0006	0.00352	0.00364	0.01047	0.00722
Taurine and hypotaurine metabolism	0.13132	0.01002	0.12172	0.00769	0.00204	0.00904	0.00381	0.01545	0.0096
Valine leucine and isoleucine degradation	0.12479	0.01263	0.12721	0.01127	0.9621	0.979	-0.01045	0.00497	-0.00242
Bacterial chemotaxis	0.12719	0.0198	0.11208	0.01463	0.0556	0.1183	0.00445	0.02661	0.01511
Vitamin B6 metabolism	0.10609	0.01003	0.13276	0.01451	1.641E-6	4.0E-5	-0.03435	-0.01904	-0.02668
Lysine degradation	0.1197	0.03619	0.11033	0.01353	0.4964	0.659	-0.00665	0.02793	0.00938
NOD-like receptor signaling pathway	0.10585	0.01021	0.11936	0.00796	0.00026	0.00174	-0.01922	-0.00737	-0.01353
Necroptosis	0.11306	0.01293	0.10448	0.00716	0.03271	0.07981	0.00236	0.01586	0.00857
Biosynthesis of various plant secondary metabolites	0.09536	0.00927	0.12035	0.01269	4.156E-6	6.0E-5	-0.0322	-0.01839	-0.025
Peroxisome	0.09497	0.00991	0.11472	0.01284	3.0E-5	0.00029	-0.02707	-0.01303	-0.01974
Diabetic cardiomyopathy	0.10301	0.01238	0.09456	0.0106	0.02789	0.07468	0.00049	0.01575	0.00846
Parkinson disease	0.09722	0.01263	0.09832	0.00731	0.09052	0.1694	-0.0072	0.00609	-0.0011
MicroRNAs in cancer	0.08769	0.01149	0.10007	0.01377	0.00825	0.02706	-0.01977	-0.004	-0.01238
Glutamatergic synapse	0.08831	0.00731	0.09015	0.00716	0.3346	0.4753	-0.00605	0.00307	-0.00184
beta-Alanine metabolism	0.09138	0.01745	0.08704	0.01341	0.1173	0.2071	-0.00621	0.01363	0.00435
Chloroalkane and chloroalkene degradation	0.09173	0.00894	0.08042	0.01003	0.00147	0.00701	0.00532	0.01735	0.01132
GABAergic synapse	0.08672	0.00603	0.08508	0.00912	0.937	0.9681	-0.00322	0.00684	0.00164
Phosphatidylinositol signaling system	0.08757	0.00568	0.08383	0.00386	0.04128	0.09571	0.00086	0.00692	0.00375
Novobiocin biosynthesis	0.07844	0.00971	0.09119	0.00736	0.00026	0.00174	-0.01844	-0.00741	-0.01276
Legionellosis	0.08181	0.01055	0.0865	0.00615	0.04128	0.09571	-0.00974	0.001	-0.0047
Glycosaminoglycan degradation	0.07713	0.01577	0.08897	0.01487	0.04453	0.1017	-0.022	-0.00228	-0.01184
Secondary bile acid biosynthesis	0.08674	0.00993	0.0761	0.01037	0.00751	0.02554	0.00454	0.01689	0.01064
Staphylococcus aureus infection	0.08384	0.02847	0.07598	0.02285	0.275	0.4095	-0.00918	0.02372	0.00785
Lipoic acid metabolism	0.07768	0.02922	0.07788	0.01274	0.7397	0.8554	-0.01485	0.014	-0.00019
Tryptophan metabolism	0.08172	0.00624	0.07244	0.01128	0.01301	0.04013	0.00369	0.01568	0.00927
Biosynthesis of ansamycins	0.08612	0.00948	0.06777	0.01128	3.0E-5	0.00029	0.01168	0.02567	0.01836
Degradation of flavonoids	0.06152	0.00957	0.08365	0.01447	2.0E-5	0.00021	-0.0306	-0.01448	-0.02214
PPAR signaling pathway	0.06228	0.00588	0.07946	0.00791	1.018E-6	4.0E-5	-0.02185	-0.01252	-0.01718
Neomycin kanamycin and gentamicin biosynthesis	0.0693	0.01005	0.06913	0.00821	0.788	0.8891	-0.00556	0.00602	0.00017
Glycosphingolipid biosynthesis - globo and isoglobo series	0.06509	0.00733	0.07098	0.0097	0.0556	0.1183	-0.0113	-0.0006	-0.00589
Insulin resistance	0.06823	0.00553	0.06659	0.00355	0.1412	0.2465	-0.00142	0.00463	0.00164
Longevity regulating pathway - multiple species	0.06164	0.00718	0.07283	0.00942	0.00075	0.00418	-0.01654	-0.00565	-0.01119
Protein processing in endoplasmic reticulum	0.06359	0.00908	0.06514	0.00586	0.4964	0.659	-0.00673	0.00302	-0.00155
Tropane piperidine and pyridine alkaloid biosynthesis	0.05966	0.00682	0.06562	0.00468	0.00825	0.02706	-0.00997	-0.00251	-0.00596
Pertussis	0.04972	0.02565	0.07063	0.01636	0.00047	0.00286	-0.03378	-0.00653	-0.0209
Lipid and atherosclerosis	0.05813	0.00538	0.05914	0.00381	0.5166	0.6724	-0.00378	0.00183	-0.00101
Arabinogalactan biosynthesis - Mycobacterium	0.04676	0.00717	0.06955	0.01273	1.641E-6	4.0E-5	-0.02966	-0.01605	-0.02279
Carbapenem biosynthesis	0.05755	0.00783	0.05809	0.00389	0.788	0.8891	-0.00487	0.00312	-0.00054
Mineral absorption	0.05659	0.00988	0.05149	0.01023	0.319	0.4602	-0.00108	0.01177	0.00509
Primary immunodeficiency	0.05546	0.00545	0.05174	0.00377	0.01301	0.04013	0.00077	0.00687	0.00372
Ribosome biogenesis in eukaryotes	0.05872	0.0398	0.04842	0.00559	0.3672	0.5154	-0.00162	0.03133	0.0103
Naphthalene degradation	0.05704	0.00828	0.04754	0.00892	0.00227	0.00959	0.00422	0.01475	0.00949
Epithelial cell signaling in Helicobacter pylori infection	0.05686	0.00836	0.04772	0.00593	0.00118	0.00593	0.00479	0.0139	0.00914
AMPK signaling pathway	0.05106	0.00745	0.04915	0.00446	0.3843	0.5345	-0.00203	0.00542	0.00191
Biosynthesis of various antibiotics	0.04944	0.00398	0.05023	0.00781	0.5798	0.7274	-0.00462	0.00307	-0.00078
Ferroptosis	0.03954	0.00672	0.05961	0.00987	1.641E-6	4.0E-5	-0.02578	-0.01435	-0.02007
Chemical carcinogenesis - reactive oxygen species	0.0549	0.01203	0.04381	0.00559	0.00183	0.00845	0.0051	0.01728	0.01109
MAPK signaling pathway - plant	0.04583	0.01084	0.05102	0.01093	0.2892	0.4251	-0.01237	0.00156	-0.00519
O-Antigen repeat unit biosynthesis	0.04454	0.00713	0.0523	0.00981	0.00563	0.02004	-0.01333	-0.00213	-0.00775
Thermogenesis	0.04337	0.01113	0.05336	0.00751	0.00343	0.01389	-0.01628	-0.00352	-0.00999
Alzheimer disease	0.04957	0.01054	0.04522	0.00438	0.1787	0.2911	-0.00028	0.01043	0.00436
Biosynthesis of vancomycin group antibiotics	0.04519	0.00546	0.0495	0.00278	0.00379	0.01473	-0.0068	-0.00148	-0.00431
Aminobenzoate degradation	0.05133	0.01749	0.04278	0.00686	0.06419	0.1329	0.00122	0.01897	0.00855
Proteoglycans in cancer	0.04592	0.00408	0.04518	0.00321	0.7397	0.8554	-0.00183	0.00318	0.00074
Penicillin and cephalosporin biosynthesis	0.04067	0.00637	0.04716	0.00703	0.00825	0.02706	-0.01074	-0.00234	-0.00649
Glucosinolate biosynthesis	0.03969	0.00472	0.04648	0.00349	5.0E-5	0.00045	-0.00946	-0.00423	-0.0068
Phosphonate and phosphinate metabolism	0.04039	0.01076	0.04533	0.00317	0.08465	0.1617	-0.0101	0.00012	-0.00494
Pathogenic Escherichia coli infection	0.04155	0.00523	0.04374	0.00243	0.1173	0.2071	-0.00483	0.00053	-0.00219
Pathways in cancer	0.04458	0.00882	0.04028	0.00434	0.09052	0.1694	-0.00013	0.0091	0.0043
Metabolism of xenobiotics by cytochrome P450	0.04402	0.00924	0.04048	0.01063	0.1032	0.1886	-0.00295	0.00994	0.00353
Zeatin biosynthesis	0.03728	0.00373	0.04695	0.00375	1.641E-6	4.0E-5	-0.01212	-0.00711	-0.00967
Human papillomavirus infection	0.04287	0.00436	0.04051	0.0023	0.07384	0.149	0.00016	0.00457	0.00236
Insulin signaling pathway	0.04461	0.0048	0.03617	0.00321	3.061E-6	5.0E-5	0.0059	0.01131	0.00845
Nitrotoluene degradation	0.05058	0.01978	0.02998	0.00898	0.00023	0.00161	0.01074	0.03155	0.0206
Isoquinoline alkaloid biosynthesis	0.03815	0.00321	0.04175	0.00324	0.00621	0.02158	-0.00565	-0.00155	-0.0036
Viral carcinogenesis	0.04078	0.00444	0.03911	0.00213	0.3672	0.5154	-0.00028	0.00405	0.00166
Huntington disease	0.04365	0.0155	0.03562	0.00482	0.1787	0.2911	0.00096	0.01571	0.00803
Type I diabetes mellitus	0.04161	0.00681	0.03741	0.00467	0.05977	0.126	0.00053	0.00837	0.0042
Type II diabetes mellitus	0.03922	0.0048	0.03791	0.00213	0.8124	0.9014	-0.00102	0.004	0.00132
Platinum drug resistance	0.03834	0.01054	0.03801	0.00833	0.9621	0.979	-0.0057	0.00615	0.00034
Various types of N-glycan biosynthesis	0.03364	0.00756	0.03984	0.00855	0.01301	0.04013	-0.01128	-0.00132	-0.0062
Amoebiasis	0.03737	0.00559	0.03418	0.00471	0.03022	0.0757	-0.00015	0.00646	0.0032
Amyotrophic lateral sclerosis	0.03848	0.01709	0.0292	0.00565	0.1101	0.1981	0.00179	0.01823	0.00928
Thyroid hormone signaling pathway	0.0347	0.00393	0.03263	0.00176	0.1412	0.2465	0.00019	0.00408	0.00207
Glycosphingolipid biosynthesis - ganglio series	0.03067	0.00785	0.03538	0.00927	0.08465	0.1617	-0.01044	0.00088	-0.00471
Adipocytokine signaling pathway	0.02257	0.00641	0.04203	0.00842	4.503E-7	4.0E-5	-0.02444	-0.01457	-0.01945
Meiosis - yeast	0.02678	0.00917	0.03546	0.00468	0.00309	0.01265	-0.01343	-0.00364	-0.00868
Phenylpropanoid biosynthesis	0.03239	0.00419	0.02918	0.00241	0.01842	0.05298	0.00128	0.00539	0.00321
Pathways of neurodegeneration - multiple diseases	0.03389	0.01485	0.02709	0.00543	0.3346	0.4753	0.0002	0.01424	0.0068
Flavonoid biosynthesis	0.02848	0.00357	0.02747	0.00246	0.5166	0.6724	-0.00081	0.00318	0.00101
Stilbenoid diarylheptanoid and gingerol biosynthesis	0.02848	0.00357	0.02747	0.00246	0.5166	0.6724	-0.00085	0.00303	0.00101
Prolactin signaling pathway	0.03021	0.00312	0.02336	0.00286	1.401E-6	4.0E-5	0.00497	0.00892	0.00685
Retinol metabolism	0.02564	0.00552	0.02673	0.00731	0.8868	0.9435	-0.00507	0.00273	-0.00109
Caprolactam degradation	0.02548	0.00819	0.02661	0.00687	0.8124	0.9014	-0.00587	0.00405	-0.00113
Biosynthesis of unsaturated fatty acids	0.02792	0.00777	0.0233	0.00423	0.01087	0.03445	0.00088	0.00881	0.00463
Limonene degradation	0.02752	0.00583	0.02347	0.00488	0.048	0.1065	0.00067	0.00743	0.00405
Drug metabolism - cytochrome P450	0.02629	0.00727	0.02399	0.00922	0.1032	0.1886	-0.00307	0.00728	0.0023
Autophagy - yeast	0.0268	0.00463	0.02217	0.00492	0.00992	0.03189	0.00196	0.00771	0.00463
N-Glycan biosynthesis	0.02083	0.00273	0.02808	0.00512	1.0E-5	0.00012	-0.00987	-0.00472	-0.00725
Chlorocyclohexane and chlorobenzene degradation	0.02552	0.00721	0.02334	0.00221	0.4765	0.6418	-0.00123	0.00587	0.00218
Chemical carcinogenesis - receptor activation	0.02411	0.00416	0.02448	0.00258	0.6016	0.7437	-0.00237	0.00191	-0.00038
Proximal tubule bicarbonate reclamation	0.023	0.00613	0.02472	0.00733	0.4964	0.659	-0.00593	0.00269	-0.00171
Primary bile acid biosynthesis	0.02328	0.00483	0.02412	0.00691	0.8868	0.9435	-0.00478	0.00315	-0.00084
PI3K-Akt signaling pathway	0.02207	0.00314	0.02163	0.00192	0.8371	0.9114	-0.00112	0.00218	0.00044
Styrene degradation	0.02567	0.00927	0.01686	0.0029	8.0E-5	0.00069	0.00459	0.01334	0.00881
Shigellosis	0.02296	0.01088	0.01925	0.00653	0.4018	0.5572	-0.00205	0.00952	0.0037
Nonribosomal peptide structures	0.0203	0.00853	0.02121	0.00563	0.5798	0.7274	-0.00552	0.00356	-0.00091
Bacterial invasion of epithelial cells	0.02424	0.00442	0.01685	0.00388	2.0E-5	0.00027	0.00457	0.00997	0.00738
Antigen processing and presentation	0.01783	0.00265	0.02003	0.00231	0.02005	0.05662	-0.00372	-0.0006	-0.0022
Phenazine biosynthesis	0.01515	0.00419	0.02176	0.00612	0.00147	0.00701	-0.00985	-0.00348	-0.0066
Protein digestion and absorption	0.01183	0.00354	0.02507	0.0066	1.195E-6	4.0E-5	-0.01651	-0.01007	-0.01324
Retrograde endocannabinoid signaling	0.02202	0.00593	0.01477	0.00366	0.00012	0.00096	0.0042	0.01044	0.00725
Estrogen signaling pathway	0.01767	0.00258	0.0191	0.00215	0.0791	0.1549	-0.00291	0.00014	-0.00143
Fat digestion and absorption	0.01887	0.00413	0.01765	0.00271	0.6239	0.763	-0.00085	0.00377	0.00123
Thyroid hormone synthesis	0.01949	0.00416	0.01691	0.00338	0.08465	0.1617	0.00025	0.00521	0.00258
Prostate cancer	0.01719	0.00242	0.01866	0.00193	0.05977	0.126	-0.00276	-0.00011	-0.00147
Progesterone-mediated oocyte maturation	0.0171	0.00215	0.01867	0.00192	0.04128	0.09571	-0.00293	-0.00028	-0.00156
Th17 cell differentiation	0.01692	0.00216	0.01859	0.00217	0.03022	0.0757	-0.00302	-0.00018	-0.00166
IL-17 signaling pathway	0.01667	0.0022	0.01826	0.00193	0.03022	0.0757	-0.00292	-0.00021	-0.00159
Alcoholic liver disease	0.02036	0.0031	0.01415	0.00341	1.0E-5	0.00012	0.00419	0.0083	0.00621
Oxytocin signaling pathway	0.01619	0.00535	0.01709	0.0041	0.5373	0.6955	-0.00388	0.00234	-0.0009
Atrazine degradation	0.01591	0.00608	0.01591	0.00457	0.937	0.9681	-0.00354	0.00348	-1e-05
Apoptosis	0.00802	0.00334	0.02343	0.00844	3.814E-7	4.0E-5	-0.01966	-0.01144	-0.01541
Spinocerebellar ataxia	0.01327	0.00771	0.01728	0.00385	0.00118	0.00593	-0.00784	0.00027	-0.00401
Choline metabolism in cancer	0.01503	0.0034	0.01486	0.00291	0.8619	0.9318	-0.0018	0.00222	0.00017
Prion disease	0.01853	0.00884	0.01123	0.00455	0.00075	0.00418	0.00306	0.01243	0.0073
Xylene degradation	0.01724	0.00796	0.01242	0.00325	0.0218	0.06084	0.00078	0.00867	0.00481
Pancreatic secretion	0.01173	0.00411	0.01733	0.00761	0.03271	0.07981	-0.00983	-0.00189	-0.0056
Longevity regulating pathway	0.012	0.00384	0.0167	0.00355	0.00106	0.00548	-0.00697	-0.00248	-0.0047
Carbohydrate digestion and absorption	0.01153	0.00397	0.01616	0.00671	0.06419	0.1329	-0.00821	-0.00136	-0.00464
Salivary secretion	0.01119	0.00382	0.01602	0.00666	0.03823	0.09044	-0.00852	-0.00125	-0.00483
FoxO signaling pathway	0.01144	0.00433	0.01412	0.00386	0.06419	0.1329	-0.00515	-0.00015	-0.00267
Regulation of lipolysis in adipocytes	0.01341	0.00269	0.01122	0.00261	0.03022	0.0757	0.00042	0.00391	0.00219
Synaptic vesicle cycle	0.0111	0.00561	0.01351	0.00315	0.00379	0.01473	-0.00518	0.00079	-0.0024
Dioxin degradation	0.01196	0.00416	0.01192	0.00319	0.9874	0.9916	-0.00226	0.00234	4.0E-5
Biosynthesis of siderophore group nonribosomal peptides	0.01092	0.00667	0.01267	0.00314	0.1101	0.1981	-0.005	0.00181	-0.00175
Insect hormone biosynthesis	0.01451	0.00256	0.00879	0.00213	1.018E-6	4.0E-5	0.0041	0.00721	0.00572
Phospholipase D signaling pathway	0.01207	0.00276	0.01117	0.00283	0.3843	0.5345	-0.0008	0.00272	0.0009
Neuroactive ligand-receptor interaction	0.01109	0.00408	0.01005	0.0032	0.2232	0.349	-0.00147	0.00341	0.00104
Ether lipid metabolism	0.01059	0.0066	0.00994	0.00409	0.8619	0.9318	-0.00242	0.00446	0.00065
MAPK signaling pathway - fly	0.00924	0.00368	0.01047	0.00192	0.1101	0.1981	-0.0031	0.00073	-0.00123
Fatty acid elongation	0.00999	0.00299	0.00868	0.00262	0.2482	0.3817	-0.00051	0.00327	0.00131
Coronavirus disease - COVID-19	0.00992	0.00457	0.0075	0.00303	0.1032	0.1886	4.0E-5	0.00514	0.00243
Basal transcription factors	0.01047	0.00268	0.00673	0.00156	4.0E-5	0.00038	0.00233	0.0052	0.00374
Axon regeneration	0.00864	0.00201	0.00837	0.00217	0.6925	0.8088	-0.0012	0.00165	0.00027
Hepatocellular carcinoma	0.00934	0.00448	0.00737	0.0026	0.2232	0.349	-0.00031	0.0042	0.00196
Cushing syndrome	0.00846	0.0034	0.00825	0.00316	0.9118	0.9635	-0.00187	0.00233	0.00021
Pinene camphor and geraniol degradation	0.0087	0.0046	0.00763	0.00289	0.275	0.4095	-0.00146	0.00352	0.00107
Renal cell carcinoma	0.0072	0.00346	0.00766	0.00309	0.5583	0.7148	-0.00258	0.00157	-0.00046
Endocytosis	0.00881	0.00304	0.00559	0.00213	0.00419	0.01588	0.00145	0.00484	0.00322
Influenza A	0.006	0.00299	0.008	0.00141	0.01842	0.05298	-0.00347	-0.0004	-0.00201
Spliceosome	0.00543	0.00235	0.0084	0.00265	0.00106	0.00548	-0.00463	-0.00132	-0.00297
mRNA surveillance pathway	0.00578	0.00324	0.00714	0.00189	0.0791	0.1549	-0.00306	0.00037	-0.00136
Viral life cycle - HIV-1	0.00762	0.0039	0.005	0.00107	0.01087	0.03445	0.00075	0.00445	0.00262
Other types of O-glycan biosynthesis	0.00317	0.00177	0.00904	0.00366	1.401E-6	4.0E-5	-0.00771	-0.0041	-0.00586
Steroid degradation	0.0047	0.00302	0.00661	0.00229	0.03022	0.0757	-0.00349	-0.00023	-0.00192
Steroid hormone biosynthesis	0.00392	0.00269	0.00707	0.00323	0.00825	0.02706	-0.00504	-0.00129	-0.00315
cAMP signaling pathway	0.00607	0.00207	0.00485	0.00118	0.0791	0.1549	0.00018	0.00236	0.00122
Rheumatoid arthritis	0.00267	0.00119	0.00749	0.00311	1.401E-6	4.0E-5	-0.00637	-0.00337	-0.00481
Osteoclast differentiation	0.00256	0.00143	0.00756	0.00336	3.061E-6	5.0E-5	-0.00669	-0.00341	-0.00499
Plant hormone signal transduction	0.00195	0.00099	0.00757	0.00284	3.814E-7	4.0E-5	-0.00711	-0.00429	-0.00562
Glycosaminoglycan biosynthesis - chondroitin sulfate / dermatan sulfate	0.00229	0.00088	0.00686	0.00288	1.921E-6	4.0E-5	-0.00612	-0.00325	-0.00457
Hedgehog signaling pathway	0.00544	0.00663	0.00364	0.00218	0.9621	0.979	-0.001	0.0052	0.0018
Hedgehog signaling pathway - fly	0.00543	0.00664	0.00365	0.00218	0.9874	0.9916	-0.00093	0.00513	0.00178
Flavone and flavonol biosynthesis	0.00358	0.00156	0.00546	0.00144	0.00227	0.00959	-0.00284	-0.0009	-0.00188
Basal cell carcinoma	0.00531	0.00666	0.00355	0.00213	0.9874	0.9916	-0.00096	0.00558	0.00176
MAPK signaling pathway - yeast	0.00362	0.00335	0.00504	0.00323	0.1592	0.2697	-0.00333	0.00067	-0.00142
Autophagy - animal	0.00364	0.00213	0.00495	0.00176	0.06419	0.1329	-0.00267	-4e-05	-0.00131
Ras signaling pathway	0.00513	0.00184	0.00345	0.00126	0.00379	0.01473	0.00074	0.00271	0.00168
Alcoholism	0.00353	0.00181	0.0049	0.00163	0.01691	0.05018	-0.00248	-0.00025	-0.00137
Polycomb repressive complex	0.00195	0.00118	0.00613	0.00282	2.246E-6	4.0E-5	-0.00566	-0.00284	-0.00418
alpha-Linolenic acid metabolism	0.00325	0.00216	0.00478	0.00253	0.09052	0.1694	-0.00311	-1e-05	-0.00153
Human immunodeficiency virus 1 infection	0.00394	0.00198	0.00394	0.00314	0.2892	0.4251	-0.00182	0.00159	1.0E-5
Biosynthesis of type II polyketide products	0.00297	0.00172	0.00488	0.00119	0.00379	0.01473	-0.00284	-0.00096	-0.00191
Olfactory transduction	0.00613	0.00661	0.00168	0.00202	0.00227	0.00959	0.00178	0.00768	0.00445
Glycosphingolipid biosynthesis - lacto and neolacto series	0.00155	0.00077	0.00609	0.0035	8.663E-7	4.0E-5	-0.00629	-0.003	-0.00455
Human T-cell leukemia virus 1 infection	0.0041	0.00176	0.00338	0.00125	0.2001	0.3215	-0.00025	0.00166	0.00072
Herpes simplex virus 1 infection	0.00503	0.0045	0.00243	0.00116	0.05168	0.112	0.00065	0.00479	0.0026
Yersinia infection	0.00431	0.00282	0.00311	0.00202	0.2232	0.349	-0.00035	0.00287	0.0012
Sphingolipid signaling pathway	0.00416	0.00141	0.00315	0.00109	0.03022	0.0757	0.00022	0.0018	0.00101
Measles	0.0045	0.0034	0.00282	0.00089	0.03823	0.09044	0.0003	0.00351	0.00168
ATP-dependent chromatin remodeling	0.00279	0.00128	0.00436	0.00178	0.00419	0.01588	-0.00259	-0.00059	-0.00157
Cardiac muscle contraction	0.00442	0.00283	0.00267	0.00171	0.03271	0.07981	0.00014	0.00323	0.00175
Biosynthesis of various other secondary metabolites	0.00417	0.00253	0.00272	0.00081	0.02571	0.07132	0.00031	0.00269	0.00145
Pancreatic cancer	0.00384	0.00145	0.00286	0.00086	0.01842	0.05298	0.00029	0.00178	0.00099
Arachidonic acid metabolism	0.0024	0.00143	0.00429	0.00267	0.02789	0.07468	-0.00336	-0.00059	-0.00189
Fc gamma R-mediated phagocytosis	0.00376	0.00137	0.0029	0.00092	0.03271	0.07981	0.00017	0.00166	0.00086
Linoleic acid metabolism	0.00238	0.0014	0.00424	0.00269	0.0556	0.1183	-0.00328	-0.00058	-0.00186
Apoptosis - fly	0.00322	0.00123	0.00333	0.00092	0.8371	0.9114	-0.0008	0.00062	-0.0001
Calcium signaling pathway	0.0036	0.00277	0.00293	0.00151	0.7637	0.8766	-0.00066	0.00225	0.00066
Non-alcoholic fatty liver disease	0.00405	0.0027	0.00241	0.00148	0.01421	0.04299	0.00033	0.00298	0.00164
Ubiquitin mediated proteolysis	0.00478	0.00473	0.00163	0.00154	0.00118	0.00593	0.00122	0.00554	0.00315
Chemical carcinogenesis - DNA adducts	0.00398	0.0034	0.00231	0.00131	0.1787	0.2911	9.0E-5	0.00357	0.00167
Parathyroid hormone synthesis secretion and action	0.00353	0.00135	0.00273	0.0008	0.03022	0.0757	0.00014	0.00159	0.0008
Glycosylphosphatidylinositol (GPI)-anchor biosynthesis	0.00299	0.00207	0.00326	0.00194	0.5798	0.7274	-0.00155	0.00101	-0.00026
GnRH signaling pathway	0.00352	0.00134	0.00272	0.00088	0.04453	0.1017	0.00013	0.0016	0.0008
Cholesterol metabolism	0.00356	0.00156	0.00265	0.00068	0.048	0.1065	0.00018	0.00168	0.00091
African trypanosomiasis	0.00362	0.00197	0.00219	0.0005	0.00309	0.01265	0.00062	0.00247	0.00143
Lipoarabinomannan (LAM) biosynthesis	0.00205	0.00117	0.00368	0.00151	0.00132	0.00648	-0.00242	-0.00072	-0.00164
Cell cycle - yeast	0.00308	0.00384	0.00252	0.00227	0.8868	0.9435	-0.00133	0.00264	0.00055
RIG-I-like receptor signaling pathway	0.00404	0.0032	0.00151	0.0014	0.00014	0.00103	0.00105	0.00429	0.00252
Nucleocytoplasmic transport	0.00363	0.00271	0.00187	0.00148	0.04128	0.09571	0.00042	0.00322	0.00177
Glycosaminoglycan biosynthesis - heparan sulfate / heparin	0.0015	0.00064	0.004	0.00241	2.246E-6	4.0E-5	-0.00379	-0.00153	-0.0025
Human cytomegalovirus infection	0.00323	0.00286	0.00199	0.00117	0.2232	0.349	-3e-05	0.00276	0.00124
Hepatitis C	0.00266	0.00183	0.00233	0.00053	0.8868	0.9435	-0.00045	0.00126	0.00033
Toluene degradation	0.00339	0.00246	0.00151	0.00106	0.00683	0.0234	0.00072	0.00318	0.00188
Apelin signaling pathway	0.00237	0.00126	0.00248	0.00136	0.937	0.9681	-0.00093	0.00075	-0.00011
Mitophagy - animal	0.00365	0.00501	0.00098	0.00124	0.00511	0.01846	0.00072	0.00511	0.00267
Epstein-Barr virus infection	0.00255	0.00188	0.00188	0.00079	0.2614	0.3967	-0.00013	0.00174	0.00068
Fluorobenzoate degradation	0.00277	0.00233	0.00155	0.00107	0.1687	0.2818	0.00012	0.0024	0.00122
Toxoplasmosis	0.00194	0.00119	0.00236	0.00097	0.1173	0.2071	-0.00111	0.00034	-0.00042
Cell cycle	0.00237	0.00224	0.0019	0.0014	0.937	0.9681	-0.00063	0.00172	0.00047
Steroid biosynthesis	0.00158	0.00062	0.00237	0.00161	0.1329	0.2337	-0.00157	-4e-05	-0.00079
Cellular senescence	0.00217	0.00179	0.00172	0.00097	0.5583	0.7148	-0.00034	0.00149	0.00045
Focal adhesion	0.00194	0.00151	0.00193	0.00082	0.6239	0.763	-0.00073	0.00092	2.0E-5
Neutrophil extracellular trap formation	0.00202	0.00112	0.00182	0.00073	0.6925	0.8088	-0.00034	0.0008	0.0002
Carotenoid biosynthesis	0.00219	0.00138	0.00159	0.00052	0.1173	0.2071	-1e-05	0.00134	0.00059
Oocyte meiosis	0.00203	0.00196	0.00171	0.00113	0.8371	0.9114	-0.00063	0.00143	0.00032
Adrenergic signaling in cardiomyocytes	0.00161	0.00165	0.00207	0.00111	0.15	0.2579	-0.00126	0.00047	-0.00045
Kaposi sarcoma-associated herpesvirus infection	0.00192	0.00149	0.00175	0.0009	0.6925	0.8088	-0.00059	0.00098	0.00017
Regulation of actin cytoskeleton	0.00208	0.00278	0.0013	0.00083	0.8124	0.9014	-0.0004	0.00225	0.00078
Renin-angiotensin system	0.00106	0.0005	0.00227	0.00109	0.00047	0.00286	-0.00176	-0.00069	-0.00121
Phagosome	0.00161	0.00107	0.00169	0.00078	0.6693	0.7956	-0.00065	0.00054	-8e-05
MAPK signaling pathway	0.0018	0.00071	0.00144	0.00127	0.05168	0.112	-0.00039	0.00097	0.00036
cGMP-PKG signaling pathway	0.00151	0.00126	0.00171	0.00077	0.1592	0.2697	-0.00081	0.00049	-0.0002
Proteasome	0.00147	0.00107	0.00171	0.00076	0.3038	0.4397	-0.00084	0.00034	-0.00024
Non-homologous end-joining	0.00166	0.00073	0.00145	0.00061	0.3672	0.5154	-0.00022	0.00062	0.00021
mTOR signaling pathway	0.00177	0.0015	0.00133	0.00093	0.6925	0.8088	-0.00029	0.00123	0.00044
Dopaminergic synapse	0.00176	0.0014	0.0012	0.00085	0.2614	0.3967	-0.00012	0.00139	0.00056
Fanconi anemia pathway	0.00131	0.00104	0.00164	0.00127	0.4765	0.6418	-0.00114	0.00044	-0.00033
Circadian entrainment	0.00137	0.001	0.00152	0.00103	0.6693	0.7956	-0.00079	0.00051	-0.00015
Hepatitis B	0.00136	0.00118	0.00143	0.00058	0.1592	0.2697	-0.00061	0.00057	-7e-05
Platelet activation	0.00148	0.00137	0.00125	0.00063	0.9118	0.9635	-0.00037	0.00097	0.00023
Vibrio cholerae infection	0.0022	0.00256	0.00051	0.00035	0.00106	0.00548	0.0006	0.00288	0.00168
Colorectal cancer	0.00121	0.00108	0.00146	0.00063	0.03823	0.09044	-0.00074	0.00033	-0.00025
Mannose type O-glycan biosynthesis	0.00125	0.00056	0.00133	0.00049	0.6016	0.7437	-0.00043	0.00028	-8e-05
Chagas disease	0.00144	0.00084	0.00112	0.00041	0.1687	0.2818	-8e-05	0.00074	0.00032
Bile secretion	0.00157	0.00079	0.00089	0.00034	0.00621	0.02158	0.00028	0.00109	0.00068
Relaxin signaling pathway	0.00142	0.00097	0.00098	0.00049	0.1787	0.2911	-2e-05	0.00101	0.00044
Long-term potentiation	0.00127	0.00129	0.00113	0.00075	0.9874	0.9916	-0.00048	0.00088	0.00014
Dilated cardiomyopathy	0.00099	0.00078	0.0014	0.00103	0.275	0.4095	-0.00101	0.00017	-0.00041
NF-kappa B signaling pathway	0.00192	0.00262	0.00039	0.00063	0.00204	0.00904	0.00045	0.00285	0.00153
Biosynthesis of enediyne antibiotics	0.00113	0.0009	0.00112	0.00052	0.3038	0.4397	-0.00046	0.00053	4.611E-6
Amphetamine addiction	0.00115	0.00126	0.00106	0.00077	0.8124	0.9014	-0.00052	0.00082	9.0E-5
Hypertrophic cardiomyopathy	0.00084	0.00074	0.00137	0.00103	0.0791	0.1549	-0.00112	5.0E-5	-0.00053
Tetracycline biosynthesis	0.00065	0.00064	0.00154	0.00233	0.09052	0.1694	-0.00207	-3e-05	-0.0009
Insulin secretion	0.00072	0.00069	0.00138	0.00104	0.02789	0.07468	-0.00122	-0.00011	-0.00066
Arrhythmogenic right ventricular cardiomyopathy	0.00071	0.00061	0.00134	0.00104	0.0556	0.1183	-0.00114	-8e-05	-0.00062
Vascular smooth muscle contraction	0.00113	0.0014	0.00091	0.00059	0.937	0.9681	-0.00037	0.00098	0.00022
Toll-like receptor signaling pathway	0.00137	0.00093	0.00061	0.00044	0.00075	0.00418	0.00034	0.00127	0.00076
Mitophagy - yeast	0.00109	0.00136	0.00087	0.00079	0.937	0.9681	-0.00044	0.0009	0.00022
p53 signaling pathway	0.00083	0.00113	0.00113	0.00064	0.00683	0.0234	-0.00086	0.00039	-0.0003
PD-L1 expression and PD-1 checkpoint pathway in cancer	0.00105	0.00058	0.00089	0.00081	0.15	0.2579	-0.00035	0.00055	0.00015
Bladder cancer	0.00125	0.00082	0.00069	0.00035	0.048	0.1065	0.0002	0.00097	0.00056
Hippo signaling pathway	0.00111	0.00126	0.00079	0.00047	0.8124	0.9014	-0.00022	0.001	0.00032
Vasopressin-regulated water reabsorption	0.00083	0.00056	0.00104	0.00027	0.048	0.1065	-0.00048	7.0E-5	-0.00021
Sesquiterpenoid and triterpenoid biosynthesis	0.00033	0.00044	0.00152	0.00151	4.0E-5	0.00041	-0.002	-0.00061	-0.0012
Monoterpenoid biosynthesis	0.00024	0.00027	0.00159	0.00123	1.0E-5	0.00012	-0.00198	-0.00083	-0.00135
Cortisol synthesis and secretion	0.00121	0.00072	0.00061	0.00021	0.00463	0.01713	0.00026	0.00093	0.0006
Betalain biosynthesis	0.00116	0.00101	0.00065	0.00039	0.1592	0.2697	6.0E-5	0.00102	0.00051
Viral myocarditis	0.00081	0.00126	0.00096	0.00061	0.01421	0.04299	-0.00072	0.00054	-0.00015
Small cell lung cancer	0.00084	0.00102	0.00092	0.0006	0.1032	0.1886	-0.00059	0.00048	-8e-05
ECM-receptor interaction	0.00081	0.00058	0.00092	0.00041	0.3038	0.4397	-0.00043	0.00024	-0.00011
Systemic lupus erythematosus	0.00151	0.00371	0.00018	0.00018	0.00279	0.01172	0.00023	0.00321	0.00134
Cytokine-cytokine receptor interaction	0.00147	0.00231	0.00021	0.00053	0.00183	0.00845	0.00033	0.00239	0.00126
Cutin suberine and wax biosynthesis	0.00115	0.00064	0.00051	0.00023	0.00106	0.00548	0.00034	0.00094	0.00064
Cytosolic DNA-sensing pathway	0.00081	0.0007	0.00081	0.00052	0.6693	0.7956	-0.0004	0.0004	1.302E-7
T cell receptor signaling pathway	0.00084	0.00057	0.00077	0.00073	0.4964	0.659	-0.00042	0.00048	8.0E-5
Inflammatory mediator regulation of TRP channels	0.00094	0.0013	0.00065	0.00047	0.8868	0.9435	-0.00025	0.00099	0.00029
AGE-RAGE signaling pathway in diabetic complications	0.00077	0.00053	0.00082	0.00052	0.788	0.8891	-0.0004	0.0003	-5e-05
Tight junction	0.00102	0.00168	0.00055	0.00042	0.6239	0.763	-0.00015	0.00137	0.00047
Motor proteins	0.00099	0.00115	0.00058	0.00054	0.4198	0.5805	-0.00012	0.00104	0.00041
Endocrine resistance	0.00097	0.00064	0.00058	0.00033	0.07384	0.149	9.0E-5	0.00072	0.00039
VEGF signaling pathway	0.00085	0.00093	0.00066	0.00069	0.6464	0.7824	-0.00031	0.00074	0.00018
EGFR tyrosine kinase inhibitor resistance	0.00086	0.00049	0.00064	0.00034	0.3346	0.4753	-3e-05	0.00051	0.00022
Breast cancer	0.00093	0.00068	0.00053	0.00032	0.07384	0.149	9.0E-5	0.00076	0.0004
Gastric cancer	0.00078	0.00055	0.00064	0.00032	0.8124	0.9014	-0.00015	0.00042	0.00014
Serotonergic synapse	0.00089	0.00084	0.00051	0.00032	0.0791	0.1549	6.0E-5	0.00081	0.00039
Chemokine signaling pathway	0.00096	0.00087	0.00043	0.0003	0.00825	0.02706	0.00017	0.00104	0.00053
Ethylbenzene degradation	0.00085	0.00073	0.00052	0.00032	0.275	0.4095	-2e-05	0.00072	0.00033
Type I polyketide structures	0.00055	0.00031	0.00079	0.00036	0.048	0.1065	-0.00046	-4e-05	-0.00024
Apoptosis - multiple species	0.00047	0.00091	0.00087	0.00062	0.00023	0.00161	-0.00082	0.00015	-0.0004
Natural killer cell mediated cytotoxicity	0.00072	0.00041	0.00061	0.00071	0.08465	0.1617	-0.0003	0.00044	0.00011
Signaling pathways regulating pluripotency of stem cells	0.00071	0.00033	0.00056	0.00021	0.275	0.4095	-2e-05	0.00032	0.00015
Wnt signaling pathway	0.00074	0.00065	0.00052	0.0007	0.1787	0.2911	-0.00024	0.00062	0.00021
Cholinergic synapse	0.00087	0.00089	0.00036	0.00024	0.01421	0.04299	0.00014	0.00097	0.00051
Neurotrophin signaling pathway	0.00068	0.00058	0.00053	0.0003	0.8868	0.9435	-0.00012	0.00047	0.00015
Autophagy - other	0.00068	0.00088	0.00051	0.00046	0.9495	0.9789	-0.00025	0.00071	0.00017
Growth hormone synthesis secretion and action	0.00068	0.00059	0.00051	0.00031	0.6693	0.7956	-0.00011	0.0005	0.00017
Th1 and Th2 cell differentiation	0.00078	0.00073	0.00039	0.00073	0.00379	0.01473	-0.00012	0.00085	0.00039
B cell receptor signaling pathway	0.00059	0.0004	0.00055	0.00067	0.275	0.4095	-0.00035	0.00035	4.0E-5
Axon guidance	0.00063	0.0005	0.0005	0.00068	0.2892	0.4251	-0.00029	0.00049	0.00012
Leishmaniasis	0.00082	0.0011	0.00028	0.00022	0.00419	0.01588	0.00014	0.00118	0.00054
Non-small cell lung cancer	0.00066	0.001	0.00044	0.00027	0.9118	0.9635	-0.00015	0.00075	0.00022
ErbB signaling pathway	0.00056	0.00047	0.00053	0.0003	0.8371	0.9114	-0.00021	0.00029	3.0E-5
Notch signaling pathway	0.00093	0.00102	0.00015	0.00021	2.0E-5	0.00018	0.00037	0.00132	0.00078
Glioma	0.00057	0.0005	0.00049	0.00031	0.8371	0.9114	-0.00017	0.00035	8.0E-5
Taste transduction	0.00033	0.00046	0.00072	0.00068	0.00463	0.01713	-0.00076	5.661E-8	-0.0004
Rap1 signaling pathway	0.00065	0.00057	0.00038	0.00023	0.1101	0.1981	1.0E-5	0.0006	0.00027
Endometrial cancer	0.00061	0.00097	0.00041	0.00024	0.9874	0.9916	-0.00014	0.00071	0.0002
Transcriptional misregulation in cancer	0.00072	0.00079	0.00028	0.00023	0.03022	0.0757	0.0001	0.00086	0.00044
Acute myeloid leukemia	0.00052	0.00042	0.00046	0.00024	0.6925	0.8088	-0.00014	0.00029	6.0E-5
Dorso-ventral axis formation	0.00064	0.00062	0.00031	0.00025	0.09671	0.1795	5.0E-5	0.00067	0.00033
Aflatoxin biosynthesis	0.00064	0.00053	0.0003	0.00021	0.01842	0.05298	0.0001	0.00063	0.00034
Fc epsilon RI signaling pathway	0.00051	0.00029	0.00038	0.00024	0.2354	0.3645	-3e-05	0.00031	0.00013
Gap junction	0.00048	0.00036	0.00041	0.00027	0.6239	0.763	-0.00012	0.00028	8.0E-5
Morphine addiction	0.00073	0.00091	0.00015	0.00019	0.00047	0.00286	0.00023	0.00102	0.00058
C-type lectin receptor signaling pathway	0.00045	0.0003	0.00042	0.00064	0.1787	0.2911	-0.00032	0.00028	3.0E-5
JAK-STAT signaling pathway	0.00055	0.0007	0.00028	0.00024	0.3842	0.5345	-4e-05	0.00064	0.00026
Polycyclic aromatic hydrocarbon degradation	0.00016	0.00018	0.00059	0.00042	0.00075	0.00418	-0.00065	-0.00023	-0.00043
Leukocyte transendothelial migration	0.00058	0.00143	0.00017	0.00016	0.3037	0.4397	-2e-05	0.00116	0.00041
Melanogenesis	0.0004	0.00035	0.00033	0.00021	0.8371	0.9114	-0.00011	0.00026	7.0E-5
Mucin type O-glycan biosynthesis	0.00045	0.00097	0.00028	0.0002	0.937	0.9681	-0.00013	0.00069	0.00017
TNF signaling pathway	0.00045	0.00038	0.00028	0.00017	0.15	0.2579	-6.419e-07	0.00038	0.00018
Renin secretion	0.00036	0.00025	0.00034	0.00063	0.06888	0.142	-0.00029	0.00027	2.0E-5
TGF-beta signaling pathway	0.0004	0.00037	0.00025	0.00017	0.3346	0.4753	-2e-05	0.00036	0.00016
Aldosterone synthesis and secretion	0.00039	0.00027	0.00026	0.00013	0.2232	0.349	2.24E-6	0.00029	0.00013
Ovarian steroidogenesis	0.00049	0.00051	0.00014	0.00014	0.00511	0.01846	0.00013	0.00061	0.00035
Endocrine and other factor-regulated calcium reabsorption	0.00038	0.0004	0.00025	0.00024	0.2482	0.3817	-7e-05	0.00034	0.00013
Malaria	0.00033	0.00035	0.00029	0.00027	0.8124	0.9014	-0.00015	0.00026	4.0E-5
Adherens junction	0.00044	0.00079	0.00018	0.00016	0.3345	0.4753	-2e-05	0.0007	0.00026
Viral replication	0.00039	0.00049	0.00022	0.00016	0.788	0.8891	-3e-05	0.00042	0.00017
Long-term depression	0.0003	0.00023	0.00028	0.00018	0.9621	0.979	-0.0001	0.00015	2.0E-5
GnRH secretion	0.00028	0.00022	0.00026	0.00017	0.8868	0.9435	-0.0001	0.00014	2.0E-5
Chronic myeloid leukemia	0.00027	0.00021	0.00026	0.00018	1	1	-0.00012	0.00012	1.0E-5
Thyroid cancer	0.00025	0.00022	0.00027	0.00017	0.4765	0.6418	-0.00014	0.00011	-3e-05
Hippo signaling pathway - fly	0.00037	0.00046	0.00012	0.00011	0.01548	0.04654	8.0E-5	0.0005	0.00025
Vitamin digestion and absorption	0.00031	0.00027	0.00018	0.00014	0.2232	0.349	-2.427e-06	0.00028	0.00013
Hematopoietic cell lineage	0.00033	0.00026	0.00014	0.00011	0.00905	0.02928	7.0E-5	0.00032	0.00019
Melanoma	0.00021	0.0002	0.00022	0.00016	0.6925	0.8088	-0.00011	0.0001	-1e-05
Inflammatory bowel disease	0.00031	0.00036	0.00012	0.00013	0.0218	0.06084	4.0E-5	0.00038	0.00019
SNARE interactions in vesicular transport	0.00022	0.0003	0.00017	0.00017	0.9621	0.979	-0.0001	0.0002	5.0E-5
Toll and Imd signaling pathway	0.00021	0.00017	0.00016	0.00015	0.2114	0.3374	-5e-05	0.00015	5.0E-5
Aldosterone-regulated sodium reabsorption	0.00021	0.00024	0.00014	0.00014	0.4765	0.6418	-5e-05	0.00021	7.0E-5
Collecting duct acid secretion	0.0002	0.00024	0.00015	0.00014	1	1	-7e-05	0.00019	5.0E-5
Cocaine addiction	0.00016	0.0001	0.00019	0.00014	0.5798	0.7274	-0.00011	5.0E-5	-3e-05
Hippo signaling pathway - multiple species	0.00021	0.00026	0.00014	0.00013	0.8246	0.9114	-6e-05	0.00021	7.0E-5
Autoimmune thyroid disease	0.00028	0.00047	4.0E-5	8.0E-5	0.02871	0.0757	5.0E-5	0.00047	0.00024
Gastric acid secretion	0.00021	0.00022	0.00011	0.0001	0.282	0.4185	-1e-05	0.0002	9.0E-5
Complement and coagulation cascades	0.00014	0.00029	0.00015	0.00017	0.937	0.9681	-0.00014	0.00016	-2.704e-06
Allograft rejection	0.00022	0.00037	3.0E-5	6.0E-5	0.02871	0.0757	4.0E-5	0.0004	0.00019
Cell adhesion molecules	0.00022	0.00064	2.0E-5	5.0E-5	0.04852	0.1072	2.958E-6	0.00052	0.00019
Intestinal immune network for IgA production	0.00021	0.00035	3.0E-5	5.0E-5	0.01654	0.04942	5.0E-5	0.00036	0.00019
Asthma	0.00018	0.00027	3.0E-5	5.0E-5	0.01973	0.0564	4.0E-5	0.00029	0.00016
Phototransduction - fly	0.00012	0.00014	7.0E-5	7.0E-5	0.5165	0.6724	-1e-05	0.00012	6.0E-5
Circadian rhythm	0.00011	0.00013	8.0E-5	7.0E-5	0.7512	0.8664	-3e-05	0.0001	3.0E-5
Clavulanic acid biosynthesis	0.00016	0.00026	1.0E-5	1.0E-5	0.0004	0.00255	5.0E-5	0.00028	0.00014
Nicotine addiction	0.00011	0.00013	2.0E-5	2.0E-5	0.00299	0.01243	3.0E-5	0.00015	8.0E-5
Graft-versus-host disease	0.0001	0.00028	2.0E-5	4.0E-5	0.1656	0.2796	-4.21e-06	0.00022	8.0E-5
Circadian rhythm - plant	6.0E-5	9.0E-5	6.0E-5	6.0E-5	0.7735	0.8856	-4e-05	6.0E-5	1.0E-5
Glycosaminoglycan biosynthesis - keratan sulfate	4.0E-5	8.0E-5	8.0E-5	0.00013	0.5055	0.6692	-0.00011	3.0E-5	-4e-05
Staurosporine biosynthesis	5.0E-5	4.0E-5	7.0E-5	4.0E-5	0.07384	0.149	-4e-05	2.813E-6	-2e-05
Phototransduction	8.0E-5	8.0E-5	4.0E-5	3.0E-5	0.1782	0.2911	-9.941e-07	8.0E-5	4.0E-5
Virion - Herpesvirus	6.0E-5	7.0E-5	5.0E-5	4.0E-5	0.8614	0.9318	-2e-05	5.0E-5	1.0E-5
Anthocyanin biosynthesis	6.0E-5	9.0E-5	1.0E-5	4.0E-5	0.2601	0.3967	2.524E-6	0.0001	5.0E-5
Virion - Adenovirus	4.0E-5	7.0E-5	2.0E-5	5.0E-5	0.1793	0.2911	-2e-05	7.0E-5	3.0E-5
Furfural degradation	2.0E-5	3.0E-5	3.0E-5	3.0E-5	0.2938	0.4306	-3e-05	1.0E-5	-1e-05
Caffeine metabolism	1.0E-5	1.0E-5	1.0E-5	1.0E-5	0.5879	0.7344	-1e-05	1.0E-5	-2.651e-07
Diterpenoid biosynthesis	2.0E-5	8.0E-5	0	0	0.08033	0.156	0	6.0E-5	2.0E-5
Viral protein interaction with cytokine and cytokine receptor	2.0E-5	7.0E-5	1.14886E-6	3.39328E-6	0.5807	0.7274	-1.553e-06	5.0E-5	2.0E-5
Circadian rhythm - fly	1.0E-5	2.0E-5	4.74046E-6	1.0E-5	0.1985	0.3212	5.264E-8	2.0E-5	1.0E-5
Maturity onset diabetes of the young	1.0E-5	2.0E-5	1.01452E-6	2.42304E-6	0.04577	0.104	1.916E-6	2.0E-5	1.0E-5
Benzoxazinoid biosynthesis	1.0E-5	1.0E-5	1.0E-5	1.0E-5	0.5738	0.7274	-1e-05	1.0E-5	-1.436e-06
Photosynthesis - antenna proteins	4.19181E-6	1.0E-5	0	0	0.08033	0.156	0	1.0E-5	4.192E-6
Virion - Flavivirus	2.22125E-6	1.0E-5	0	0	0.3449	0.4886	0	1.0E-5	2.221E-6
